# Supplementary material for: Malignant Pleural Mesothelioma Interactome with 364 Novel Protein-Protein Interactions
Source: Cancers (Basel). 2021 Apr 1;13(7):1660. doi: 10.3390/cancers13071660 (PMC8037232; doi:10.3390/cancers13071660)
Supplement: Supplementary file 1 [file cancers-13-01660-s001.zip]

Archive with 2 entries (2 files):
- Supplementary Tables.docx
- Supplementary Data Files.xlsx
