# Supplementary material for: Malignant Pleural Mesothelioma Interactome with 364 Novel Protein-Protein Interactions
Source: Cancers (Basel). 2021 Apr 1;13(7):1660. doi: 10.3390/cancers13071660 (PMC8037232; doi:10.3390/cancers13071660)
Supplement: Supplementary file 1 [file cancers-13-01660-s001.zip › Supplementary Data Files.xlsx]

## Sheet: Data File S1
Data File S1. List of MPM genes and their corresponding biological evidences extracted from Ingenuity Pathway Analysis (IPA) suite
Gene	ClinicalTrials.gov Identifier/Pubmed ID	Study	Finding relevant to MPM
ATIC	NCT02709512	Randomized, Double-Blind, Phase 2/3 Study in Subjects With Malignant Pleural Mesothelioma With Low Argininosuccinate Synthetase 1 Expression to Assess ADI-PEG 20 With Pemetrexed and Cisplatin (ATOMIC-Meso Phase 2/3 Study) ClinicalTrials.gov.	Pemetrexed, an inhibitor of human ATIC protein, is in Phase 2/Phase 3 clinical trial as a part of the combination drug ADI PEG20 and cisplatin/pemetrexed as a treatment for ASS1 deficient sarcomatoid malignant pleural mesothelioma in human.
ATIC	NCT01907100	LUME-Meso: Double Blind, Randomised, Multicentre, Phase II/III Study of Nintedanib in Combination With Pemetrexed / Cisplatin Followed by Continuing Nintedanib Monotherapy Versus Placebo in Combination With Pemetrexed / Cisplatin Followed by Continuing Placebo Monotherapy for the Treatment of Patients With Unresectable Malignant Pleural Mesothelioma ClinicalTrials.gov.	Pemetrexed, an inhibitor of human ATIC protein, is in Phase 3 clinical trial as a part of the combination drug cisplatin and nintedanib and pemetrexed as a treatment for unresectable epithelioid malignant pleural mesothelioma in human.
ATP1B1	23690573	Karczewski KJ, Dudley JT, Kukurba KR, Chen R, Butte AJ, Montgomery SB, Snyder M. Systematic functional regulatory assessment of disease-associated variants. Proc Natl Acad Sci U S A. 2013 Jun 04;110(23):9607-12. Epub 2013 May 20.	Expression of human ATP1B1 mRNA is associated with malignant pleural mesothelioma in human.
ATXN1	23690573	Karczewski KJ, Dudley JT, Kukurba KR, Chen R, Butte AJ, Montgomery SB, Snyder M. Systematic functional regulatory assessment of disease-associated variants. Proc Natl Acad Sci U S A. 2013 Jun 04;110(23):9607-12. Epub 2013 May 20.	Expression of human ATXN1 mRNA is associated with malignant pleural mesothelioma in human.
BAP1	26928227	Bueno R, Stawiski EW, Goldstein LD, Durinck S, De Rienzo A, Modrusan Z, Gnad F, Nguyen TT, Jaiswal BS, Chirieac LR, Sciaranghella D, Dao N, Gustafson CE, Munir KJ, Hackney JA, Chaudhuri A, Gupta R, Guillory J, Toy K, Ha C, Chen YJ, Stinson J, Chaudhuri S, Zhang N, Wu TD, Sugarbaker DJ, de Sauvage FJ, Richards WG, Seshagiri S. Comprehensive genomic analysis of malignant pleural mesothelioma identi…	Mutant human BAP1 gene (unspecified DNA mutation) in tumor is associated with malignant pleural mesothelioma in human.
CDKN2A	25668009	Walter RF, Mairinger FD, Ting S, Vollbrecht C, Mairinger T, Theegarten D, Christoph DC, Schmid KW, Wohlschlaeger J. MDM2 is an important prognostic and predictive factor for platin-pemetrexed therapy in malignant pleural mesotheliomas and deregulation of P14/ARF (encoded by CDKN2A) seems to contribute to an MDM2-driven inactivation of P53. Br J Cancer. 2015 Mar 03;112(5):883-90. Epub 2015 Feb 10.	Upregulation of human p14ARF [product of CDKN2A] mRNA in malignant pleural mesothelioma from human is associated with increased survival of human with a malignant pleural mesothelioma.
CDKN2A	26057448	Jennings CJ, Murer B, O'Grady A, Hearn LM, Harvey BJ, Kay EW, Thomas W. Differential p16/INK4A cyclin-dependent kinase inhibitor expression correlates with chemotherapy efficacy in a cohort of 88 malignant pleural mesothelioma patients. Br J Cancer. 2015 Jun 30;113(1):69-75. Epub 2015 Jun 9.	Upregulation of human p16INK4a [product of CDKN2A] protein in malignant pleural mesothelioma from human is associated with better survival of human with a malignant pleural mesothelioma.
CTLA4	NCT02899299	A Phase III, Randomized, Open Label Trial of Nivolumab in Combination With Ipilimumab Versus Pemetrexed With Cisplatin or Carboplatin as First Line Therapy in Unresectable Pleural Mesothelioma ClinicalTrials.gov.	Yervoy [ipilimumab], an antibody acting on human CTLA-4 protein, is in Phase 3 clinical trial as a part of the combination drug ipilimumab and nivolumab as a treatment for unresectable malignant pleural mesothelioma in human.
DHFR	NCT01907100	LUME-Meso: Double Blind, Randomised, Multicentre, Phase II/III Study of Nintedanib in Combination With Pemetrexed / Cisplatin Followed by Continuing Nintedanib Monotherapy Versus Placebo in Combination With Pemetrexed / Cisplatin Followed by Continuing Placebo Monotherapy for the Treatment of Patients With Unresectable Malignant Pleural Mesothelioma ClinicalTrials.gov.	Alimta [pemetrexed], an inhibitor of human dihydrofolate reductase [DHFR] protein, is in Phase 3 clinical trial as a part of the combination drug cisplatin and nintedanib and pemetrexed as a treatment for unresectable epithelioid malignant pleural mesothelioma in human.
DHFR	NCT02709512	Randomized, Double-Blind, Phase 2/3 Study in Subjects With Malignant Pleural Mesothelioma With Low Argininosuccinate Synthetase 1 Expression to Assess ADI-PEG 20 With Pemetrexed and Cisplatin (ATOMIC-Meso Phase 2/3 Study) ClinicalTrials.gov.	Alimta [pemetrexed], an inhibitor of human dihydrofolate reductase [DHFR] protein, is in Phase 2/Phase 3 clinical trial as a part of the combination drug ADI PEG20 and cisplatin/pemetrexed as a treatment for sarcomatoid malignant pleural mesothelioma in human.
FGFR1	NCT01907100	LUME-Meso: Double Blind, Randomised, Multicentre, Phase II/III Study of Nintedanib in Combination With Pemetrexed / Cisplatin Followed by Continuing Nintedanib Monotherapy Versus Placebo in Combination With Pemetrexed / Cisplatin Followed by Continuing Placebo Monotherapy for the Treatment of Patients With Unresectable Malignant Pleural Mesothelioma ClinicalTrials.gov.	Nintedanib, an inhibitor of protein-kinase activity of human FGFR1 protein, is in Phase 3 clinical trial as a part of the combination drug cisplatin and nintedanib and pemetrexed as a treatment for unresectable epithelioid malignant pleural mesothelioma in human.
FGFR2	NCT01907100	LUME-Meso: Double Blind, Randomised, Multicentre, Phase II/III Study of Nintedanib in Combination With Pemetrexed / Cisplatin Followed by Continuing Nintedanib Monotherapy Versus Placebo in Combination With Pemetrexed / Cisplatin Followed by Continuing Placebo Monotherapy for the Treatment of Patients With Unresectable Malignant Pleural Mesothelioma ClinicalTrials.gov.	Nintedanib, an inhibitor of protein-kinase activity of human FGFR2 protein, is in Phase 3 clinical trial as a part of the combination drug cisplatin and nintedanib and pemetrexed as a treatment for unresectable biphasic malignant pleural mesothelioma in human.
FGFR3	NCT01907100	LUME-Meso: Double Blind, Randomised, Multicentre, Phase II/III Study of Nintedanib in Combination With Pemetrexed / Cisplatin Followed by Continuing Nintedanib Monotherapy Versus Placebo in Combination With Pemetrexed / Cisplatin Followed by Continuing Placebo Monotherapy for the Treatment of Patients With Unresectable Malignant Pleural Mesothelioma ClinicalTrials.gov.	Nintedanib, an inhibitor of human FGFR3 protein, is in Phase 3 clinical trial as a part of the combination drug cisplatin and nintedanib and pemetrexed as a treatment for unresectable biphasic malignant pleural mesothelioma in human.
FLT1	NCT01907100	LUME-Meso: Double Blind, Randomised, Multicentre, Phase II/III Study of Nintedanib in Combination With Pemetrexed / Cisplatin Followed by Continuing Nintedanib Monotherapy Versus Placebo in Combination With Pemetrexed / Cisplatin Followed by Continuing Placebo Monotherapy for the Treatment of Patients With Unresectable Malignant Pleural Mesothelioma ClinicalTrials.gov.	Nintedanib, an inhibitor of protein-kinase activity of human VEGFR1 [FLT1] protein, is in Phase 3 clinical trial as a part of the combination drug cisplatin and nintedanib and pemetrexed as a treatment for unresectable biphasic malignant pleural mesothelioma in human.
FLT3	NCT01907100	LUME-Meso: Double Blind, Randomised, Multicentre, Phase II/III Study of Nintedanib in Combination With Pemetrexed / Cisplatin Followed by Continuing Nintedanib Monotherapy Versus Placebo in Combination With Pemetrexed / Cisplatin Followed by Continuing Placebo Monotherapy for the Treatment of Patients With Unresectable Malignant Pleural Mesothelioma ClinicalTrials.gov.	Nintedanib, an inhibitor of human Flt-3 protein, is in Phase 3 clinical trial as a part of the combination drug cisplatin and nintedanib and pemetrexed as a treatment for unresectable biphasic malignant pleural mesothelioma in human.
FLT4	NCT01907100	LUME-Meso: Double Blind, Randomised, Multicentre, Phase II/III Study of Nintedanib in Combination With Pemetrexed / Cisplatin Followed by Continuing Nintedanib Monotherapy Versus Placebo in Combination With Pemetrexed / Cisplatin Followed by Continuing Placebo Monotherapy for the Treatment of Patients With Unresectable Malignant Pleural Mesothelioma ClinicalTrials.gov.	Nintedanib, an inhibitor of human VEGFR-3 [FLT4] protein, is in Phase 3 clinical trial as a part of the combination drug cisplatin and nintedanib and pemetrexed as a treatment for unresectable biphasic malignant pleural mesothelioma in human.
FOXO3	23690573	Karczewski KJ, Dudley JT, Kukurba KR, Chen R, Butte AJ, Montgomery SB, Snyder M. Systematic functional regulatory assessment of disease-associated variants. Proc Natl Acad Sci U S A. 2013 Jun 04;110(23):9607-12. Epub 2013 May 20.	Expression of human FOXO3 mRNA is associated with malignant pleural mesothelioma in human.
GART	NCT01907100	LUME-Meso: Double Blind, Randomised, Multicentre, Phase II/III Study of Nintedanib in Combination With Pemetrexed / Cisplatin Followed by Continuing Nintedanib Monotherapy Versus Placebo in Combination With Pemetrexed / Cisplatin Followed by Continuing Placebo Monotherapy for the Treatment of Patients With Unresectable Malignant Pleural Mesothelioma ClinicalTrials.gov.	Pemetrexed, an inhibitor of human GARFT [GART] protein, is in Phase 3 clinical trial as a part of the combination drug cisplatin and nintedanib and pemetrexed as a treatment for unresectable epithelioid malignant pleural mesothelioma in human.
GART	NCT02709512	Randomized, Double-Blind, Phase 2/3 Study in Subjects With Malignant Pleural Mesothelioma With Low Argininosuccinate Synthetase 1 Expression to Assess ADI-PEG 20 With Pemetrexed and Cisplatin (ATOMIC-Meso Phase 2/3 Study) ClinicalTrials.gov.	Pemetrexed, an inhibitor of human GARFT [GART] protein, is in Phase 2/Phase 3 clinical trial as a part of the combination drug ADI PEG20 and cisplatin/pemetrexed as a treatment for sarcomatoid malignant pleural mesothelioma in human.
GIPR	23690573	Karczewski KJ, Dudley JT, Kukurba KR, Chen R, Butte AJ, Montgomery SB, Snyder M. Systematic functional regulatory assessment of disease-associated variants. Proc Natl Acad Sci U S A. 2013 Jun 04;110(23):9607-12. Epub 2013 May 20.	Expression of human GIPR mRNA is associated with malignant pleural mesothelioma in human.
HLA-DQA1	23690573	Karczewski KJ, Dudley JT, Kukurba KR, Chen R, Butte AJ, Montgomery SB, Snyder M. Systematic functional regulatory assessment of disease-associated variants. Proc Natl Acad Sci U S A. 2013 Jun 04;110(23):9607-12. Epub 2013 May 20.	Expression of human HLA-DQA1 mRNA is associated with malignant pleural mesothelioma in human.
HSP90AA1	18991631	Donnelly A, Blagg BS. Novobiocin and additional inhibitors of the Hsp90 C-terminal nucleotide-binding pocket. Curr Med Chem. 2008;15(26):2702-17.	Cisplatin, an inhibitor of human HSP90AA1 protein, has been approved as a part of the combination drug Alimta/cisplatin [cisplatin/pemetrexed] (initial treatment) as a treatment for unresectable malignant pleural mesothelioma in human.
HSP90AA1	NCT01907100	LUME-Meso: Double Blind, Randomised, Multicentre, Phase II/III Study of Nintedanib in Combination With Pemetrexed / Cisplatin Followed by Continuing Nintedanib Monotherapy Versus Placebo in Combination With Pemetrexed / Cisplatin Followed by Continuing Placebo Monotherapy for the Treatment of Patients With Unresectable Malignant Pleural Mesothelioma ClinicalTrials.gov.	Cisplatin, an inhibitor of human HSP90AA1 protein, is in Phase 3 clinical trial as a part of the combination drug cisplatin and nintedanib and pemetrexed as a treatment for unresectable epithelioid malignant pleural mesothelioma in human.
HSP90AA1	NCT02709512	Randomized, Double-Blind, Phase 2/3 Study in Subjects With Malignant Pleural Mesothelioma With Low Argininosuccinate Synthetase 1 Expression to Assess ADI-PEG 20 With Pemetrexed and Cisplatin (ATOMIC-Meso Phase 2/3 Study) ClinicalTrials.gov.	Cisplatin, an inhibitor of human HSP90AA1 protein, is in Phase 2/Phase 3 clinical trial as a part of the combination drug ADI PEG20 and cisplatin/pemetrexed as a treatment for biphasic malignant pleural mesothelioma in human.
HSP90AB1	18991631	Donnelly A, Blagg BS. Novobiocin and additional inhibitors of the Hsp90 C-terminal nucleotide-binding pocket. Curr Med Chem. 2008;15(26):2702-17.	Cisplatin, an inhibitor of human HSP90AB1 protein, has been authorised as a part of the combination drug pemetrexed/cisplatin [cisplatin/pemetrexed] as a treatment for unresectable malignant pleural mesothelioma in chemotherapy naive human.
HSP90AB1	NCT01907100	LUME-Meso: Double Blind, Randomised, Multicentre, Phase II/III Study of Nintedanib in Combination With Pemetrexed / Cisplatin Followed by Continuing Nintedanib Monotherapy Versus Placebo in Combination With Pemetrexed / Cisplatin Followed by Continuing Placebo Monotherapy for the Treatment of Patients With Unresectable Malignant Pleural Mesothelioma ClinicalTrials.gov.	Cisplatin, an inhibitor of human HSP90AB1 protein, is in Phase 3 clinical trial as a part of the combination drug cisplatin and nintedanib and pemetrexed as a treatment for unresectable epithelioid malignant pleural mesothelioma in human.
HSP90AB1	NCT02709512	Randomized, Double-Blind, Phase 2/3 Study in Subjects With Malignant Pleural Mesothelioma With Low Argininosuccinate Synthetase 1 Expression to Assess ADI-PEG 20 With Pemetrexed and Cisplatin (ATOMIC-Meso Phase 2/3 Study) ClinicalTrials.gov.	Cisplatin, an inhibitor of human HSP90AB1 protein, is in Phase 2/Phase 3 clinical trial as a part of the combination drug ADI PEG20 and cisplatin/pemetrexed as a treatment for ASS1 deficient biphasic malignant pleural mesothelioma in human.
HSP90B1	18991631	Donnelly A, Blagg BS. Novobiocin and additional inhibitors of the Hsp90 C-terminal nucleotide-binding pocket. Curr Med Chem. 2008;15(26):2702-17.	Cisplatin, an inhibitor of human HSP90B1 protein, has been approved as a part of the combination drug Alimta/cisplatin [cisplatin/pemetrexed] (initial treatment) as a treatment for malignant pleural mesothelioma in human.
HSP90B1	NCT01907100	LUME-Meso: Double Blind, Randomised, Multicentre, Phase II/III Study of Nintedanib in Combination With Pemetrexed / Cisplatin Followed by Continuing Nintedanib Monotherapy Versus Placebo in Combination With Pemetrexed / Cisplatin Followed by Continuing Placebo Monotherapy for the Treatment of Patients With Unresectable Malignant Pleural Mesothelioma ClinicalTrials.gov.	Cisplatin, an inhibitor of human HSP90B1 protein, is in Phase 3 clinical trial as a part of the combination drug cisplatin and nintedanib and pemetrexed as a treatment for unresectable epithelioid malignant pleural mesothelioma in human.
HSP90B1	NCT02709512	Randomized, Double-Blind, Phase 2/3 Study in Subjects With Malignant Pleural Mesothelioma With Low Argininosuccinate Synthetase 1 Expression to Assess ADI-PEG 20 With Pemetrexed and Cisplatin (ATOMIC-Meso Phase 2/3 Study) ClinicalTrials.gov.	Cisplatin, an inhibitor of human HSP90B1 protein, is in Phase 2/Phase 3 clinical trial as a part of the combination drug ADI PEG20 and cisplatin/pemetrexed as a treatment for ASS1 deficient sarcomatoid malignant pleural mesothelioma in human.
IL4R	22261806	Burt BM, Bader A, Winter D, Rodig SJ, Bueno R, Sugarbaker DJ. Expression of interleukin-4 receptor alpha in human pleural mesothelioma is associated with poor survival and promotion of tumor inflammation. Clin Cancer Res. 2012 Mar 15;18(6):1568-77. Epub 2012 Jan 18.	Upregulation of human Il4ra [IL4R] mRNA in malignant pleural mesothelioma is associated with death of human with a malignant pleural mesothelioma.
KAZN	23690573	Karczewski KJ, Dudley JT, Kukurba KR, Chen R, Butte AJ, Montgomery SB, Snyder M. Systematic functional regulatory assessment of disease-associated variants. Proc Natl Acad Sci U S A. 2013 Jun 04;110(23):9607-12. Epub 2013 May 20.	Expression of human KAZN mRNA is associated with malignant pleural mesothelioma in human.
KDR	NCT01907100	LUME-Meso: Double Blind, Randomised, Multicentre, Phase II/III Study of Nintedanib in Combination With Pemetrexed / Cisplatin Followed by Continuing Nintedanib Monotherapy Versus Placebo in Combination With Pemetrexed / Cisplatin Followed by Continuing Placebo Monotherapy for the Treatment of Patients With Unresectable Malignant Pleural Mesothelioma ClinicalTrials.gov.	Nintedanib, an inhibitor of human VEGFR-2 [KDR] protein, is in Phase 3 clinical trial as a part of the combination drug cisplatin and nintedanib and pemetrexed as a treatment for unresectable epithelioid malignant pleural mesothelioma in human.
KRT5		Malignant Pleural Mesothelioma NCCN Clinical Practice Guidelines in Oncology (NCCN Guidelines) for Malignant Pleural Mesothelioma V.2.2018.	Expression of human CK5 [KRT5] protein is associated with malignant pleural mesothelioma in human (Biomarker status: verified biomarker).
LCK	NCT01907100	LUME-Meso: Double Blind, Randomised, Multicentre, Phase II/III Study of Nintedanib in Combination With Pemetrexed / Cisplatin Followed by Continuing Nintedanib Monotherapy Versus Placebo in Combination With Pemetrexed / Cisplatin Followed by Continuing Placebo Monotherapy for the Treatment of Patients With Unresectable Malignant Pleural Mesothelioma ClinicalTrials.gov.	Nintedanib, an inhibitor of protein-kinase activity of human LCK protein, is in Phase 3 clinical trial as a part of the combination drug cisplatin and nintedanib and pemetrexed as a treatment for unresectable biphasic malignant pleural mesothelioma in human.
LY6E	23690573	Karczewski KJ, Dudley JT, Kukurba KR, Chen R, Butte AJ, Montgomery SB, Snyder M. Systematic functional regulatory assessment of disease-associated variants. Proc Natl Acad Sci U S A. 2013 Jun 04;110(23):9607-12. Epub 2013 May 20.	Expression of human LY6E mRNA is associated with malignant pleural mesothelioma in human.
LYN	NCT01907100	LUME-Meso: Double Blind, Randomised, Multicentre, Phase II/III Study of Nintedanib in Combination With Pemetrexed / Cisplatin Followed by Continuing Nintedanib Monotherapy Versus Placebo in Combination With Pemetrexed / Cisplatin Followed by Continuing Placebo Monotherapy for the Treatment of Patients With Unresectable Malignant Pleural Mesothelioma ClinicalTrials.gov.	Nintedanib, an inhibitor of protein-kinase activity of human LYN protein, is in Phase 3 clinical trial as a part of the combination drug cisplatin and nintedanib and pemetrexed as a treatment for unresectable biphasic malignant pleural mesothelioma in human.
NTRK2	23690573	Karczewski KJ, Dudley JT, Kukurba KR, Chen R, Butte AJ, Montgomery SB, Snyder M. Systematic functional regulatory assessment of disease-associated variants. Proc Natl Acad Sci U S A. 2013 Jun 04;110(23):9607-12. Epub 2013 May 20.	Expression of human NTRK2 mRNA is associated with malignant pleural mesothelioma in human.
PDCD1	NCT02991482	A Multicentre Randomised Phase III Trial Comparing Pembrolizumab Versus Standard Chemotherapy for Advanced Pre-treated Malignant Pleural Mesothelioma ClinicalTrials.gov.	Pembrolizumab, an antibody acting on human PD-1 receptor [PDCD1] protein, is in Phase 3 clinical trial as a treatment for progressive malignant pleural mesothelioma in human that were previously treated with platinum-based chemotherapy [platinum chemotherapy regimen].
PDCD1	NCT01621490	An Exploratory Study of the Biologic Effects of Nivolumab and Ipilimumab Monotherapy and Nivolumab in Combination With Ipilimumab Treatment in Subjects With Advanced Melanoma (Unresectable or Metastatic) ClinicalTrials.gov.	BMS-936558 [nivolumab], an antibody acting on human PD-1 [PDCD1] protein, is in Phase 3 clinical trial as a part of the combination drug ipilimumab and nivolumab as a treatment for unresectable malignant pleural mesothelioma in human.
PDCD1	NCT02899299	A Phase III, Randomized, Open Label Trial of Nivolumab in Combination With Ipilimumab Versus Pemetrexed With Cisplatin or Carboplatin as First Line Therapy in Unresectable Pleural Mesothelioma ClinicalTrials.gov.	Opdivo [nivolumab], a binder of human PD-1 receptor [PDCD1] protein, is in Phase 3 clinical trial as a part of the combination drug ipilimumab and nivolumab as a treatment for unresectable malignant pleural mesothelioma in human.
PDGFRA	NCT01907100	LUME-Meso: Double Blind, Randomised, Multicentre, Phase II/III Study of Nintedanib in Combination With Pemetrexed / Cisplatin Followed by Continuing Nintedanib Monotherapy Versus Placebo in Combination With Pemetrexed / Cisplatin Followed by Continuing Placebo Monotherapy for the Treatment of Patients With Unresectable Malignant Pleural Mesothelioma ClinicalTrials.gov.	Nintedanib, an inhibitor of human PDGFRa protein, is in Phase 3 clinical trial as a part of the combination drug cisplatin and nintedanib and pemetrexed as a treatment for unresectable epithelioid malignant pleural mesothelioma in human.
PDGFRB	NCT01907100	LUME-Meso: Double Blind, Randomised, Multicentre, Phase II/III Study of Nintedanib in Combination With Pemetrexed / Cisplatin Followed by Continuing Nintedanib Monotherapy Versus Placebo in Combination With Pemetrexed / Cisplatin Followed by Continuing Placebo Monotherapy for the Treatment of Patients With Unresectable Malignant Pleural Mesothelioma ClinicalTrials.gov.	Nintedanib, an inhibitor of human PDGFRb protein, is in Phase 3 clinical trial as a part of the combination drug cisplatin and nintedanib and pemetrexed as a treatment for unresectable biphasic malignant pleural mesothelioma in human.
PDPN		Malignant Pleural Mesothelioma NCCN Clinical Practice Guidelines in Oncology (NCCN Guidelines) for Malignant Pleural Mesothelioma V.2.2018.	Expression of human D2-40 [PDPN] protein is associated with malignant pleural mesothelioma in human (Biomarker status: verified biomarker).
POLE		Malignant Pleural Mesothelioma NCCN Clinical Practice Guidelines in Oncology (NCCN Guidelines) for Malignant Pleural Mesothelioma V.2.2018.	Gemcitabine, an inhibitor of human POLE protein, is recommended as a part of the combination drug gemcitabine/cisplatin [cisplatin/gemcitabine] (first-line therapy) as a treatment for malignant pleural mesothelioma in human.
POLE2		Malignant Pleural Mesothelioma NCCN Clinical Practice Guidelines in Oncology (NCCN Guidelines) for Malignant Pleural Mesothelioma V.2.2018.	Gemcitabine, an inhibitor of human POLE2 protein, is recommended as a treatment for malignant pleural mesothelioma in human.
POLE3		Malignant Pleural Mesothelioma NCCN Clinical Practice Guidelines in Oncology (NCCN Guidelines) for Malignant Pleural Mesothelioma V.2.2018.	Gemcitabine, an inhibitor of human POLE3 protein, is recommended as a treatment for malignant pleural mesothelioma in human.
POLE4		Malignant Pleural Mesothelioma NCCN Clinical Practice Guidelines in Oncology (NCCN Guidelines) for Malignant Pleural Mesothelioma V.2.2018.	Gemcitabine, an inhibitor of human POLE4 protein, is recommended as a part of the combination drug gemcitabine/cisplatin [cisplatin/gemcitabine] (first-line therapy) as a treatment for malignant pleural mesothelioma in human.
PRR5	23690573	Karczewski KJ, Dudley JT, Kukurba KR, Chen R, Butte AJ, Montgomery SB, Snyder M. Systematic functional regulatory assessment of disease-associated variants. Proc Natl Acad Sci U S A. 2013 Jun 04;110(23):9607-12. Epub 2013 May 20.	Expression of human PRR5 mRNA is associated with malignant pleural mesothelioma in human.
RRM1		Malignant Pleural Mesothelioma NCCN Clinical Practice Guidelines in Oncology (NCCN Guidelines) for Malignant Pleural Mesothelioma V.2.2018.	Gemcitabine, an inhibitor of human RRM1 protein, is recommended as a part of the combination drug gemcitabine/cisplatin [cisplatin/gemcitabine] (first-line therapy) as a treatment for malignant pleural mesothelioma in human.
RRM2		Malignant Pleural Mesothelioma NCCN Clinical Practice Guidelines in Oncology (NCCN Guidelines) for Malignant Pleural Mesothelioma V.2.2018.	Gemcitabine, an inhibitor of human RRM2 protein, is recommended as a treatment for malignant pleural mesothelioma in human.
SP1	26459178	Rao M, Atay SM, Shukla V, Hong Y, Upham T, Ripley RT, Hong JA, Zhang M, Reardon E, Fetsch P, Miettinen M, Li X, Peer CJ, Sissung T, Figg WD, De Rienzo A, Bueno R, Schrump DS. Mithramycin Depletes Specificity Protein 1 and Activates p53 to Mediate Senescence and Apoptosis of Malignant Pleural Mesothelioma Cells. Clin Cancer Res. 2016 Mar 01;22(5):1197-210. Epub 2015 Oct 12.	Upregulation of human SP1 mRNA is associated with malignant pleural mesothelioma in human.
SRC	NCT01907100	LUME-Meso: Double Blind, Randomised, Multicentre, Phase II/III Study of Nintedanib in Combination With Pemetrexed / Cisplatin Followed by Continuing Nintedanib Monotherapy Versus Placebo in Combination With Pemetrexed / Cisplatin Followed by Continuing Placebo Monotherapy for the Treatment of Patients With Unresectable Malignant Pleural Mesothelioma ClinicalTrials.gov.	Nintedanib, an inhibitor of protein-kinase activity of human SRC protein, is in Phase 3 clinical trial as a part of the combination drug cisplatin and nintedanib and pemetrexed as a treatment for unresectable biphasic malignant pleural mesothelioma in human.
TARP	23690573	Karczewski KJ, Dudley JT, Kukurba KR, Chen R, Butte AJ, Montgomery SB, Snyder M. Systematic functional regulatory assessment of disease-associated variants. Proc Natl Acad Sci U S A. 2013 Jun 04;110(23):9607-12. Epub 2013 May 20.	Expression of human TARP mRNA is associated with malignant pleural mesothelioma in human.
TBCE	23690573	Karczewski KJ, Dudley JT, Kukurba KR, Chen R, Butte AJ, Montgomery SB, Snyder M. Systematic functional regulatory assessment of disease-associated variants. Proc Natl Acad Sci U S A. 2013 Jun 04;110(23):9607-12. Epub 2013 May 20.	Expression of human TBCE mRNA is associated with malignant pleural mesothelioma in human.
TTF1		Malignant Pleural Mesothelioma NCCN Clinical Practice Guidelines in Oncology (NCCN Guidelines) for Malignant Pleural Mesothelioma V.2.2018.	Expression of human TTF1 protein is associated with malignant pleural mesothelioma in human (Biomarker status: verified biomarker).
TUBA1A		Malignant Pleural Mesothelioma NCCN Clinical Practice Guidelines in Oncology (NCCN Guidelines) for Malignant Pleural Mesothelioma V.2.2018.	Vinorelbine, a tubulin modulator of human TUBA1A protein, is recommended as a treatment for malignant pleural mesothelioma in human.
TUBA1C		Malignant Pleural Mesothelioma NCCN Clinical Practice Guidelines in Oncology (NCCN Guidelines) for Malignant Pleural Mesothelioma V.2.2018.	Vinorelbine, a tubulin modulator of human TUBA1C protein, is recommended as a treatment for malignant pleural mesothelioma in human.
TUBA3C/TUBA3D		Malignant Pleural Mesothelioma NCCN Clinical Practice Guidelines in Oncology (NCCN Guidelines) for Malignant Pleural Mesothelioma V.2.2018.	Vinorelbine, a tubulin modulator of human TUBA3C protein, is recommended as a treatment for malignant pleural mesothelioma in human.
TUBA4A		Malignant Pleural Mesothelioma NCCN Clinical Practice Guidelines in Oncology (NCCN Guidelines) for Malignant Pleural Mesothelioma V.2.2018.	Vinorelbine, a tubulin modulator of human TUBA4A protein, is recommended as a treatment for malignant pleural mesothelioma in human.
TUBA8		Malignant Pleural Mesothelioma NCCN Clinical Practice Guidelines in Oncology (NCCN Guidelines) for Malignant Pleural Mesothelioma V.2.2018.	Vinorelbine, a tubulin modulator of human TUBA8 protein, is recommended as a treatment for malignant pleural mesothelioma in human.
TUBB1		Malignant Pleural Mesothelioma NCCN Clinical Practice Guidelines in Oncology (NCCN Guidelines) for Malignant Pleural Mesothelioma V.2.2018.	Vinorelbine, a tubulin modulator of human TUBB1 protein, is recommended as a treatment for malignant pleural mesothelioma in human.
TUBB2A		Malignant Pleural Mesothelioma NCCN Clinical Practice Guidelines in Oncology (NCCN Guidelines) for Malignant Pleural Mesothelioma V.2.2018.	Vinorelbine, a tubulin modulator of human TUBB2A protein, is recommended as a treatment for malignant pleural mesothelioma in human.
TUBB3		Malignant Pleural Mesothelioma NCCN Clinical Practice Guidelines in Oncology (NCCN Guidelines) for Malignant Pleural Mesothelioma V.2.2018.	Vinorelbine, a tubulin modulator of human TUBB3 protein, is recommended as a treatment for malignant pleural mesothelioma in human.
TUBB4A		Malignant Pleural Mesothelioma NCCN Clinical Practice Guidelines in Oncology (NCCN Guidelines) for Malignant Pleural Mesothelioma V.2.2018.	Vinorelbine, a tubulin modulator of human TUBB4A protein, is recommended as a treatment for malignant pleural mesothelioma in human.
TUBB4B		Malignant Pleural Mesothelioma NCCN Clinical Practice Guidelines in Oncology (NCCN Guidelines) for Malignant Pleural Mesothelioma V.2.2018.	Vinorelbine, a tubulin modulator of human TUBB4B protein, is recommended as a treatment for malignant pleural mesothelioma in human.
TUBD1		Malignant Pleural Mesothelioma NCCN Clinical Practice Guidelines in Oncology (NCCN Guidelines) for Malignant Pleural Mesothelioma V.2.2018.	Vinorelbine, a tubulin modulator of human TUBD1 protein, is recommended as a treatment for malignant pleural mesothelioma in human.
TUBE1		Malignant Pleural Mesothelioma NCCN Clinical Practice Guidelines in Oncology (NCCN Guidelines) for Malignant Pleural Mesothelioma V.2.2018.	Vinorelbine, a tubulin modulator of human TUBE1 protein, is recommended as a treatment for malignant pleural mesothelioma in human.
TUBG1		Malignant Pleural Mesothelioma NCCN Clinical Practice Guidelines in Oncology (NCCN Guidelines) for Malignant Pleural Mesothelioma V.2.2018.	Vinorelbine, a tubulin modulator of human TUBG1 protein, is recommended as a treatment for malignant pleural mesothelioma in human.
TUBG2		Malignant Pleural Mesothelioma NCCN Clinical Practice Guidelines in Oncology (NCCN Guidelines) for Malignant Pleural Mesothelioma V.2.2018.	Vinorelbine, a tubulin modulator of human TUBG2 protein, is recommended as a treatment for malignant pleural mesothelioma in human.
TYMS	NCT02709512	Randomized, Double-Blind, Phase 2/3 Study in Subjects With Malignant Pleural Mesothelioma With Low Argininosuccinate Synthetase 1 Expression to Assess ADI-PEG 20 With Pemetrexed and Cisplatin (ATOMIC-Meso Phase 2/3 Study) ClinicalTrials.gov.	Alimta [pemetrexed], an inhibitor of human thymidylate synthase [TYMS] protein, is in Phase 2/Phase 3 clinical trial as a part of the combination drug ADI PEG20 and cisplatin/pemetrexed as a treatment for ASS1 deficient biphasic malignant pleural mesothelioma in human.
TYMS	NCT01907100	LUME-Meso: Double Blind, Randomised, Multicentre, Phase II/III Study of Nintedanib in Combination With Pemetrexed / Cisplatin Followed by Continuing Nintedanib Monotherapy Versus Placebo in Combination With Pemetrexed / Cisplatin Followed by Continuing Placebo Monotherapy for the Treatment of Patients With Unresectable Malignant Pleural Mesothelioma ClinicalTrials.gov.	Alimta [pemetrexed], an inhibitor of human thymidylate synthase [TYMS] protein, is in Phase 3 clinical trial as a part of the combination drug cisplatin and nintedanib and pemetrexed as a treatment for unresectable epithelioid malignant pleural mesothelioma in human.
WT1		Malignant Pleural Mesothelioma NCCN Clinical Practice Guidelines in Oncology (NCCN Guidelines) for Malignant Pleural Mesothelioma V.2.2018.	Expression of human WT1 protein is associated with malignant pleural mesothelioma in human (Biomarker status: verified biomarker).
KRT72		Malignant Pleural Mesothelioma NCCN Clinical Practice Guidelines in Oncology (NCCN Guidelines) for Malignant Pleural Mesothelioma V.2.2018.	Expression of human CK-6 [Keratin II, 6] protein(s) is associated with malignant pleural mesothelioma in human (Biomarker status: verified biomarker).

## Sheet: Data File S2
Data File S2. List of genes from the MPM interactome, with their labels (MPM candidate genes, known interactors and novel interactors), and the list of interactions, with their labels (known and novel interactions)
Genes		Protein-Protein Interactions
Gene	Label	Gene 1	Gene 2	Label	Experimental validation
ATIC	Candidate gene	ATIC	SERPINB5	Known interaction
ATP1B1	Candidate gene	ATIC	EGFR	Known interaction
ATXN1	Candidate gene	ATIC	LINC01554	Known interaction
BAP1	Candidate gene	ATIC	MTNR1A	Known interaction
CDKN2A	Candidate gene	ATIC	PRNP	Known interaction
CTLA4	Candidate gene	AGTR1	ATP1B1	Known interaction
DHFR	Candidate gene	ATP1B1	DDAH2	Known interaction
FGFR1	Candidate gene	ATP1B1	KMT2B	Known interaction
FGFR2	Candidate gene	ATP1B1	FXYD7	Known interaction
FGFR3	Candidate gene	ATP1B1	BARD1	Known interaction
FLT1	Candidate gene	ATP1B1	BACE1	Known interaction
FLT3	Candidate gene	ATP1B1	GCH1	Known interaction
FLT4	Candidate gene	ATP1B1	PSME1	Known interaction
FOXO3	Candidate gene	ATP1B1	TSC22D2	Known interaction
GART	Candidate gene	ATP1B1	EZH2	Known interaction
GIPR	Candidate gene	ATP1B1	TRIM14	Known interaction
HLA-DQA1	Candidate gene	ATP1B1	NDRG2	Known interaction
HSP90AA1	Candidate gene	ATP1B1	BRCA1	Known interaction
HSP90AB1	Candidate gene	ATP1B1	USP4	Known interaction
HSP90B1	Candidate gene	ATP1B1	FXYD1	Known interaction
IL4R	Candidate gene	ATP1B1	HTR2B	Known interaction
KAZN	Candidate gene	ATP1B1	CRIP2	Known interaction
KDR	Candidate gene	ATP1B1	LRIF1	Known interaction
KRT5	Candidate gene	ATP1B1	TRMT2A	Known interaction
LCK	Candidate gene	ATP1B1	EGFR	Known interaction
LY6E	Candidate gene	ATP1B1	PAXIP1	Known interaction
LYN	Candidate gene	ACACA	ATXN1	Known interaction
NTRK2	Candidate gene	ADCY6	ATXN1	Known interaction
PDCD1	Candidate gene	ADD3	ATXN1	Known interaction
PDGFRA	Candidate gene	AKT1	ATXN1	Known interaction
PDGFRB	Candidate gene	APBB1	ATXN1	Known interaction
PDPN	Candidate gene	ASNS	ATXN1	Known interaction
POLE	Candidate gene	ATP1A3	ATXN1	Known interaction
POLE2	Candidate gene	ATXN1	PRDM1	Known interaction
POLE3	Candidate gene	ATXN1	CAMK2B	Known interaction
POLE4	Candidate gene	ATXN1	ENTPD6	Known interaction
PRR5	Candidate gene	ATXN1	CDK6	Known interaction
RRM1	Candidate gene	ATXN1	CFL1	Known interaction
RRM2	Candidate gene	ATXN1	CHRNA7	Known interaction
SP1	Candidate gene	ATXN1	CIRBP	Known interaction
SRC	Candidate gene	ATXN1	CLCN2	Known interaction
TBCE	Candidate gene	ATXN1	CREM	Known interaction
TUBA1A	Candidate gene	ATXN1	CRIP2	Known interaction
TUBA1C	Candidate gene	ATXN1	CRK	Known interaction
TUBA3C	Candidate gene	ATXN1	CRX	Known interaction
TUBA3D	Candidate gene	ATXN1	CRY2	Known interaction
TUBA4A	Candidate gene	ATXN1	CST3	Known interaction
TUBB2A	Candidate gene	ATXN1	DMPK	Known interaction
TUBB4A	Candidate gene	ATXN1	ESRRA	Known interaction
TUBB4B	Candidate gene	ATXN1	ETV4	Known interaction
TUBG1	Candidate gene	ATXN1	EXTL3	Known interaction
TUBG2	Candidate gene	ATXN1	FDPS	Known interaction
TYMS	Candidate gene	ATXN1	FHL2	Known interaction
WT1	Candidate gene	ATXN1	FYN	Known interaction
KRT72	Candidate gene	ATXN1	GAPDH	Known interaction
TTF1	Candidate gene	ATXN1	RAPGEF1	Known interaction
TUBA8	Candidate gene	ATXN1	GSPT1	Known interaction
TUBB1	Candidate gene	ATXN1	HIVEP1	Known interaction
TUBB3	Candidate gene	ATXN1	NR4A1	Known interaction
TUBD1	Candidate gene	ATXN1	HPCAL1	Known interaction
TARP	Candidate gene	ATXN1	HSPA1A	Known interaction
TUBE1	Candidate gene	ATXN1	IGF2R	Known interaction
HSF1	Known interactor	ATXN1	ITGB4	Known interaction
CDKN2B	Known interactor	ATXN1	KIF22	Known interaction
LATS2	Known interactor	ATXN1	LASP1	Known interaction
PPP2CB	Known interactor	ATXN1	LOXL1	Known interaction
ZNF687	Known interactor	ATXN1	MAGEB2	Known interaction
HLA-DQB1	Known interactor	ATXN1	MATN2	Known interaction
SIRPA	Known interactor	ATXN1	MBP	Known interaction
AGTR1	Known interactor	ATXN1	MSX2	Known interaction
ACACA	Known interactor	ATXN1	NARS1	Known interaction
ADCY6	Known interactor	ATXN1	NCAM1	Known interaction
ADD3	Known interactor	ATXN1	NFYA	Known interaction
AKT1	Known interactor	ATXN1	OAZ1	Known interaction
APBB1	Known interactor	ATXN1	OPCML	Known interaction
ASNS	Known interactor	ATXN1	OTX2	Known interaction
ATP1A3	Known interactor	ATXN1	PEPD	Known interaction
ARHGAP32	Known interactor	ATXN1	PML	Known interaction
ADAM15	Known interactor	ATXN1	PPAT	Known interaction
ACOT7	Known interactor	ATXN1	PSMC3	Known interaction
ANKHD1	Known interactor	ATXN1	PSPH	Known interaction
AHDC1	Known interactor	ATXN1	PTGDS	Known interaction
ARID5A	Known interactor	ATXN1	RCN1	Known interaction
ATF5	Known interactor	ATXN1	REL	Known interaction
ATP6V0D1	Known interactor	ATXN1	RNF4	Known interaction
ANP32A	Known interactor	ATXN1	MSMO1	Known interaction
BAG4	Known interactor	ATXN1	IL34	Known interaction
ACLY	Known interactor	ATXN1	POMP	Known interaction
ACTB	Known interactor	ATXN1	ZXDC	Known interaction
ACTG1	Known interactor	ATXN1	POGZ	Known interaction
ACTN4	Known interactor	ATXN1	ATXN2L	Known interaction
ALDOB	Known interactor	ATXN1	ZHX3	Known interaction
ARNT	Known interactor	ATXN1	ZSWIM8	Known interaction
BAAT	Known interactor	ATXN1	STAM2	Known interaction
BCL2L1	Known interactor	ARHGAP32	ATXN1	Known interaction
CCND2	Known interactor	ATXN1	TRAF2	Known interaction
CCNE1	Known interactor	ATXN1	ZNF609	Known interaction
CCNG1	Known interactor	ATXN1	GGA2	Known interaction
CD44	Known interactor	ATXN1	MAGEB6	Known interaction
CDC5L	Known interactor	ATXN1	HOTAIR	Known interaction
CDC6	Known interactor	ATXN1	KMT2B	Known interaction
CDC42	Known interactor	ATXN1	ELP5	Known interaction
CDK4	Known interactor	ATXN1	NUMBL	Known interaction
CDK6	Known interactor	ATXN1	KRTAP13-3	Known interaction
AOPEP	Known interactor	ATXN1	SETD6	Known interaction
CCDC180	Known interactor	ADAM15	ATXN1	Known interaction
CCNDBP1	Known interactor	ATXN1	RHOXF2	Known interaction
ARFIP2	Known interactor	ATXN1	EIF1B	Known interaction
CDC7	Known interactor	ATXN1	TBC1D5	Known interaction
CDC45	Known interactor	ATXN1	HSFX1	Known interaction
AHNAK	Known interactor	ATXN1	LRSAM1	Known interaction
ANKRD12	Known interactor	ATXN1	UBQLN4	Known interaction
CASC3	Known interactor	ATXN1	RBM26	Known interaction
ANAPC15	Known interactor	ATXN1	SREBF1	Known interaction
CDC14B	Known interactor	ATXN1	SREBF2	Known interaction
AZIN1	Known interactor	ACOT7	ATXN1	Known interaction
ANKRA2	Known interactor	ATXN1	IST1	Known interaction
CARF	Known interactor	ATXN1	HEYL	Known interaction
ANGPTL4	Known interactor	ATXN1	U2AF2	Known interaction
ASPRV1	Known interactor	ATXN1	TOMM20	Known interaction
CCDC183	Known interactor	ANKHD1	ATXN1	Known interaction
BECN1	Known interactor	ATXN1	TSC1	Known interaction
CD80	Known interactor	ATXN1	QRICH1	Known interaction
CD86	Known interactor	ATXN1	PQBP1	Known interaction
AP2M1	Known interactor	ATXN1	GPATCH8	Known interaction
AP1M1	Known interactor	ATXN1	RAD54L2	Known interaction
AMFR	Known interactor	ATXN1	GMEB2	Known interaction
ASGR1	Known interactor	ATXN1	ST6GALNAC6	Known interaction
BNIP2	Known interactor	ATXN1	TCEANC	Known interaction
CDH1	Known interactor	ATXN1	WNK1	Known interaction
CREBBP	Known interactor	ATXN1	ZNF804A	Known interaction
CRK	Known interactor	ATXN1	PLEKHB1	Known interaction
EPHA4	Known interactor	ATXN1	PRR20D	Known interaction
ERBB2	Known interactor	ATXN1	CCNK	Known interaction
ERBB3	Known interactor	AHDC1	ATXN1	Known interaction
FDPS	Known interactor	ATXN1	ZYX	Known interaction
FGF1	Known interactor	ATXN1	CIC	Known interaction
FGF2	Known interactor	ARID5A	ATXN1	Known interaction
FGF3	Known interactor	ATXN1	BHLHE40	Known interaction
FGF4	Known interactor	ATXN1	TTC19	Known interaction
FGF5	Known interactor	ATXN1	KRTAP12-4	Known interaction
FGF6	Known interactor	ATXN1	DOCK5	Known interaction
FGF7	Known interactor	ATXN1	STAC2	Known interaction
FGF8	Known interactor	ATXN1	PRR20B	Known interaction
FGF9	Known interactor	ATXN1	RCC1L	Known interaction
FGF10	Known interactor	ATXN1	YWHAZ	Known interaction
FGF18	Known interactor	ATXN1	ZNF276	Known interaction
CTPS2	Known interactor	ATXN1	ZSCAN1	Known interaction
FBXO7	Known interactor	ATXN1	CLEC4F	Known interaction
FGF17	Known interactor	ATXN1	POM121	Known interaction
APP	Known interactor	ATXN1	LDB1	Known interaction
CACNA1D	Known interactor	ATXN1	SGMS1	Known interaction
FGF23	Known interactor	ATXN1	EHMT1	Known interaction
ANOS1	Known interactor	ATXN1	UBE2I	Known interaction
ERRFI1	Known interactor	ATXN1	PRR20E	Known interaction
DUSP14	Known interactor	ATXN1	H2AP	Known interaction
CTDSP1	Known interactor	ATXN1	C10orf55	Known interaction
BEX1	Known interactor	ATXN1	ATXN2	Known interaction
BEX2	Known interactor	ATXN1	BASP1	Known interaction
CTDSPL	Known interactor	ATXN1	UBAP2L	Known interaction
ATF3	Known interactor	ATXN1	FNDC9	Known interaction
CHGB	Known interactor	ATXN1	SV2A	Known interaction
CTSK	Known interactor	ATXN1	SUMO1	Known interaction
CEP126	Known interactor	ATXN1	NUTM2B	Known interaction
C6orf47	Known interactor	ATXN1	RNF31	Known interaction
CCDC17	Known interactor	ATXN1	USP7	Known interaction
ARAP1	Known interactor	ATXN1	TPRX1	Known interaction
BORA	Known interactor	ATXN1	BTG3	Known interaction
ATR	Known interactor	ATXN1	KCTD15	Known interaction
CTNNB1	Known interactor	ATXN1	TOLLIP	Known interaction
CBL	Known interactor	ATXN1	GCA	Known interaction
CBLB	Known interactor	ATXN1	NHSL2	Known interaction
FIZ1	Known interactor	ATXN1	UHRF1BP1L	Known interaction
ATF7IP	Known interactor	ATXN1	PLA2G10	Known interaction
DUSP19	Known interactor	ATXN1	DHRSX	Known interaction
ATM	Known interactor	ATXN1	KLHL8	Known interaction
CHUK	Known interactor	ATXN1	FAR1	Known interaction
EP300	Known interactor	ATXN1	TRIP6	Known interaction
ESR1	Known interactor	ATXN1	ZC3H7B	Known interaction
FOXG1	Known interactor	ATXN1	UHRF2	Known interaction
CDT1	Known interactor	ATXN1	SLC51A	Known interaction
ERBIN	Known interactor	ATXN1	QKI	Known interaction
BTRC	Known interactor	ATXN1	SOX3	Known interaction
GIP	Known interactor	ATXN1	METTL27	Known interaction
APLP1	Known interactor	ATXN1	METTL17	Known interaction
CD74	Known interactor	ATXN1	HNRNPLL	Known interaction
CDK7	Known interactor	ATXN1	TRIM38	Known interaction
AHR	Known interactor	ATXN1	PRRC2A	Known interaction
AKT2	Known interactor	ATXN1	UBE2E3	Known interaction
APAF1	Known interactor	ATXN1	KIAA2026	Known interaction
BIRC5	Known interactor	ATXN1	CCDC136	Known interaction
APOB	Known interactor	ATXN1	ZCCHC13	Known interaction
AR	Known interactor	ATXN1	WNK2	Known interaction
ARNTL	Known interactor	ATXN1	PRRC2B	Known interaction
CALM1	Known interactor	ATXN1	VCP	Known interaction
CFTR	Known interactor	ATXN1	TBX15	Known interaction
CHEK1	Known interactor	ATXN1	FOXN4	Known interaction
CKS1B	Known interactor	ATXN1	FAM193B	Known interaction
CKS2	Known interactor	ATXN1	CDIP1	Known interaction
CSNK2A1	Known interactor	ATXN1	KLF11	Known interaction
CSNK2A2	Known interactor	ATXN1	DIXDC1	Known interaction
EGFR	Known interactor	ATXN1	FAT4	Known interaction
EIF2S1	Known interactor	ATXN1	TMX2	Known interaction
EPAS1	Known interactor	ATXN1	RBPMS	Known interaction
EPRS1	Known interactor	ATXN1	VSNL1	Known interaction
ERN1	Known interactor	ATXN1	GCFC2	Known interaction
ESRRB	Known interactor	ATF5	ATXN1	Known interaction
FANCA	Known interactor	ATXN1	SUPT20H	Known interaction
FANCC	Known interactor	ATXN1	KAT5	Known interaction
FKBP1A	Known interactor	ATXN1	WASHC2C	Known interaction
FKBP4	Known interactor	ATXN1	IPO8	Known interaction
FKBP5	Known interactor	ATXN1	DNAJA3	Known interaction
FYN	Known interactor	ATXN1	PIM2	Known interaction
GNA12	Known interactor	ATXN1	NUDT21	Known interaction
GSK3B	Known interactor	ATXN1	LITAF	Known interaction
GUCY1B1	Known interactor	ATXN1	DHX37	Known interaction
GZMA	Known interactor	ATXN1	MAGEB18	Known interaction
HIF1A	Known interactor	ATXN1	TENT5A	Known interaction
FNIP1	Known interactor	ATXN1	EFEMP2	Known interaction
FKBP6	Known interactor	ATXN1	KAT6A	Known interaction
CHORDC1	Known interactor	ATXN1	MLST8	Known interaction
AHSA1	Known interactor	ATXN1	RAPGEF4	Known interaction
CDC37L1	Known interactor	ATXN1	TP53I11	Known interaction
FLCN	Known interactor	ATXN1	KCNAB2	Known interaction
CACYBP	Known interactor	ATXN1	MYO18A	Known interaction
CDK5R1	Known interactor	ATXN1	SLC6A13	Known interaction
EIF2AK1	Known interactor	ATXN1	TCTA	Known interaction
CRNKL1	Known interactor	ATXN1	PLEKHN1	Known interaction
HIF3A	Known interactor	ATXN1	R3HDM2	Known interaction
AIP	Known interactor	ATXN1	SYBU	Known interaction
CDC37	Known interactor	ATXN1	CAMK1	Known interaction
DNAJC7	Known interactor	ATXN1	PANX2	Known interaction
GABARAPL1	Known interactor	ATXN1	SPEN	Known interaction
AIPL1	Known interactor	ATXN1	BEND2	Known interaction
EIF2AK3	Known interactor	ATXN1	ZHX2	Known interaction
CERS2	Known interactor	ATXN1	ATXN1L	Known interaction
EGLN1	Known interactor	ATXN1	MTERF4	Known interaction
EIF2AK2	Known interactor	ATXN1	BATF2	Known interaction
BRMS1	Known interactor	ATXN1	SAR1A	Known interaction
DAP3	Known interactor	ATXN1	PIAS1	Known interaction
FAM162A	Known interactor	ATXN1	YWHAE	Known interaction
HDAC6	Known interactor	ATXN1	TCAP	Known interaction
AHSA2P	Known interactor	ATXN1	SLC25A51	Known interaction
ARHGAP1	Known interactor	ATXN1	TDP2	Known interaction
CYP17A1	Known interactor	ATXN1	SF1	Known interaction
ENO1	Known interactor	ATXN1	SEMA4G	Known interaction
CCT2	Known interactor	ATXN1	TENT5B	Known interaction
GABARAPL2	Known interactor	ATXN1	CLASRP	Known interaction
CLIC4	Known interactor	ATXN1	SLC4A2	Known interaction
ACD	Known interactor	ATXN1	FOSL1	Known interaction
FCHSD2	Known interactor	ATXN1	EIF1AY	Known interaction
DDX24	Known interactor	ATXN1	BICRAL	Known interaction
BIRC2	Known interactor	ATXN1	MED15	Known interaction
CAMLG	Known interactor	ATXN1	FUBP3	Known interaction
GPR37	Known interactor	ATXN1	CUTC	Known interaction
CYSLTR2	Known interactor	ATXN1	TOX4	Known interaction
CD40	Known interactor	ATXN1	ESRP1	Known interaction
FES	Known interactor	ATXN1	ZC3H10	Known interaction
IL2RG	Known interactor	ATXN1	NCOR1	Known interaction
IL4	Known interactor	ATXN1	NCOR2	Known interaction
IL13	Known interactor	ATXN1	H3C1	Known interaction
DOK2	Known interactor	ATXN1	IMMT	Known interaction
IL13RA2	Known interactor	ATXN1	SETD2	Known interaction
ARIH2	Known interactor	ATXN1	PRR20C	Known interaction
HGS	Known interactor	ATXN1	FAM153B	Known interaction
IL13RA1	Known interactor	ATXN1	NPHP3	Known interaction
DVL3	Known interactor	ATXN1	ZBTB32	Known interaction
COIL	Known interactor	ATP6V0D1	ATXN1	Known interaction
CLVS2	Known interactor	ATXN1	PHPT1	Known interaction
ACP1	Known interactor	ATXN1	HSFY2	Known interaction
ANXA5	Known interactor	ATXN1	SUGP2	Known interaction
BMX	Known interactor	ATXN1	TRIM32	Known interaction
CAV1	Known interactor	ATXN1	PRR20A	Known interaction
CDH5	Known interactor	ATXN1	ILVBL	Known interaction
CSF2RB	Known interactor	ATXN1	KIAA1549L	Known interaction
CSNK1D	Known interactor	ATXN1	HSFY1	Known interaction
DNM2	Known interactor	ATXN1	VSTM2L	Known interaction
GNA11	Known interactor	ATXN1	EIF4ENIF1	Known interaction
GNAQ	Known interactor	ATXN1	RBFOX1	Known interaction
GRB2	Known interactor	ANP32A	ATXN1	Known interaction
GRB10	Known interactor	ATXN1	LPAR2	Known interaction
ITGB3	Known interactor	ATXN1	DZIP3	Known interaction
COL18A1	Known interactor	ATXN1	HEY2	Known interaction
FBXO25	Known interactor	ATXN1	GATAD1	Known interaction
CCDC88A	Known interactor	ATXN1	FAM168A	Known interaction
AIMP2	Known interactor	ATXN1	SIX5	Known interaction
FRS2	Known interactor	ATXN1	SMARCC2	Known interaction
GABARAP	Known interactor	ATXN1	SORCS3	Known interaction
IQGAP1	Known interactor	ATXN1	UNK	Known interaction
FBXW11	Known interactor	ATXN1	DAZ2	Known interaction
ILKAP	Known interactor	ATXN1	PICALM	Known interaction
ALOX12	Known interactor	ATXN1	YY1AP1	Known interaction
ALOX12B	Known interactor	ATXN1	ZNF488	Known interaction
APC	Known interactor	ATXN1	KLHL12	Known interaction
DST	Known interactor	ATXN1	EIF3F	Known interaction
DSP	Known interactor	ATXN1	USP54	Known interaction
EVPL	Known interactor	ATXN1	CDRT15P3	Known interaction
KIFC3	Known interactor	ATXN1	R3HDM1	Known interaction
KRT1	Known interactor	ATXN1	COIL	Known interaction
KRT14	Known interactor	ATXN1	PUM1	Known interaction
KRT15	Known interactor	ATXN1	DAZAP2	Known interaction
KRT25	Known interactor	ATXN1	PPP6R2	Known interaction
KRT16	Known interactor	ATXN1	EPN2	Known interaction
KRT24	Known interactor	ATXN1	C1orf94	Known interaction
KRT18	Known interactor	ATXN1	ZHX1	Known interaction
KRT19	Known interactor	ATXN1	NLK	Known interaction
KRT31	Known interactor	ATXN1	RAI2	Known interaction
KRT28	Known interactor	ATXN1	RBFOX2	Known interaction
KRT27	Known interactor	ATXN1	EML3	Known interaction
KRT40	Known interactor	ATXN1	DCTN3	Known interaction
KRT35	Known interactor	ATXN1	CPSF7	Known interaction
INCA1	Known interactor	ATXN1	BAALC	Known interaction
KRT38	Known interactor	BAP1	BRCA1	Known interaction
HSPB1	Known interactor	BAP1	KLF5	Known interaction
KRT13	Known interactor	BAP1	CASP8	Known interaction
KRT17	Known interactor	BAP1	ESR1	Known interaction
KRT32	Known interactor	BAP1	IGF1R	Known interaction
KRT33B	Known interactor	BAP1	ITPR3	Known interaction
KRT20	Known interactor	BAP1	MAP3K1	Known interaction
BLOC1S6	Known interactor	BAP1	NBN	Known interaction
FAS	Known interactor	BAP1	PTPRJ	Known interaction
FASLG	Known interactor	BAP1	UBC	Known interaction
AXL	Known interactor	BAP1	XRCC3	Known interaction
BRCA1	Known interactor	BAP1	YY1	Known interaction
CD2	Known interactor	BAP1	USP2	Known interaction
CD3E	Known interactor	BAP1	H2AC18	Known interaction
CD247	Known interactor	BAP1	H2AC20	Known interaction
CD4	Known interactor	BAP1	UBE2O	Known interaction
CD5	Known interactor	BAP1	CBX5	Known interaction
CD8A	Known interactor	BAP1	USP28	Known interaction
CD28	Known interactor	BAP1	CBLC	Known interaction
CD38	Known interactor	BAG4	BAP1	Known interaction
CD48	Known interactor	BAP1	TRIM63	Known interaction
CD79A	Known interactor	BAP1	LINC00598	Known interaction
CD79B	Known interactor	BAP1	H2AC4	Known interaction
CDC25C	Known interactor	BAP1	BCAR3	Known interaction
CCR5	Known interactor	BAP1	RB1CC1	Known interaction
CSF3R	Known interactor	BAP1	USP15	Known interaction
CSK	Known interactor	BAP1	USP21	Known interaction
CSNK2B	Known interactor	CDKN2A	NAT2	Known interaction
CTNND1	Known interactor	ACLY	CDKN2A	Known interaction
CTNND2	Known interactor	ACTB	CDKN2A	Known interaction
CD55	Known interactor	ACTG1	CDKN2A	Known interaction
DLG1	Known interactor	ACTN4	CDKN2A	Known interaction
DOK1	Known interactor	AKT1	CDKN2A	Known interaction
ERBB4	Known interactor	ALDOB	CDKN2A	Known interaction
ESR2	Known interactor	ARNT	CDKN2A	Known interaction
FCGR3A	Known interactor	BAAT	CDKN2A	Known interaction
GAB1	Known interactor	BCL2L1	CDKN2A	Known interaction
GATA3	Known interactor	CCND2	CDKN2A	Known interaction
IFNAR1	Known interactor	CCNE1	CDKN2A	Known interaction
IL2RB	Known interactor	CCNG1	CDKN2A	Known interaction
ITK	Known interactor	CD44	CDKN2A	Known interaction
JAK3	Known interactor	CDC5L	CDKN2A	Known interaction
KIR2DL3	Known interactor	CDC6	CDKN2A	Known interaction
KIT	Known interactor	CDC42	CDKN2A	Known interaction
FAM166B	Known interactor	CDK4	CDKN2A	Known interaction
EZR	Known interactor	CDK6	CDKN2A	Known interaction
DOK3	Known interactor	CDKN2A	MYC	Known interaction
LAX1	Known interactor	CDKN2A	SOX3	Known interaction
CDKAL1	Known interactor	CDKN2A	SOX4	Known interaction
FAM174A	Known interactor	CDKN2A	CDKN2B	Known interaction
ASB9	Known interactor	CDKN2A	UBL7	Known interaction
C1QTNF2	Known interactor	CDKN2A	ZFP91	Known interaction
IKBKG	Known interactor	AOPEP	CDKN2A	Known interaction
ARHGAP17	Known interactor	CDKN2A	HIF1A	Known interaction
GAB2	Known interactor	CCDC180	CDKN2A	Known interaction
LAT	Known interactor	CCNDBP1	CDKN2A	Known interaction
KHDRBS1	Known interactor	CDKN2A	CENPA	Known interaction
G3BP1	Known interactor	CDKN2A	PDGFRA	Known interaction
DEF6	Known interactor	CDKN2A	HLA-DOB	Known interaction
DAPP1	Known interactor	CDKN2A	RASSF1	Known interaction
AJUBA	Known interactor	CDKN2A	HSP90AB1	Known interaction
GRAP	Known interactor	CDKN2A	RPS7	Known interaction
BCAR1	Known interactor	CDKN2A	HGF	Known interaction
FCGR2B	Known interactor	CDKN2A	RBM26	Known interaction
BTK	Known interactor	CDKN2A	PSMC3	Known interaction
CASP3	Known interactor	CDKN2A	MCM2	Known interaction
CASP7	Known interactor	CDKN2A	MCM5	Known interaction
CASP9	Known interactor	CDKN2A	MCM6	Known interaction
CD19	Known interactor	CDKN2A	NCL	Known interaction
CD22	Known interactor	CDKN2A	ZNF227	Known interaction
CD36	Known interactor	CDKN2A	MCM10	Known interaction
CD72	Known interactor	ARFIP2	CDKN2A	Known interaction
CDK1	Known interactor	CDKN2A	MDM2	Known interaction
CDK2	Known interactor	CDKN2A	MDM4	Known interaction
CDKN1B	Known interactor	CDKN2A	TRIP12	Known interaction
CRKL	Known interactor	CDKN2A	TERT	Known interaction
CSF1R	Known interactor	CDKN2A	HNRNPA2B1	Known interaction
CSF2RA	Known interactor	CDKN2A	HNRNPC	Known interaction
DLG4	Known interactor	CDKN2A	RUVBL2	Known interaction
EPOR	Known interactor	CDKN2A	ZUP1	Known interaction
FCAR	Known interactor	CDKN2A	HNRNPU	Known interaction
FCER1G	Known interactor	CDKN2A	MAP3K5	Known interaction
FCGR2A	Known interactor	CDKN2A	GGA3	Known interaction
FOLR1	Known interactor	CDC7	CDKN2A	Known interaction
GRIA3	Known interactor	CDC45	CDKN2A	Known interaction
HCLS1	Known interactor	CDKN2A	STK11	Known interaction
HNRNPK	Known interactor	CDKN2A	TUBB4B	Known interaction
IGHA1	Known interactor	CDKN2A	CYLC2	Known interaction
IL1B	Known interactor	CDKN2A	UBE2A	Known interaction
IL7R	Known interactor	CDKN2A	TUBA1A	Known interaction
INPP5D	Known interactor	CDKN2A	GAPDH	Known interaction
ITPR1	Known interactor	AHNAK	CDKN2A	Known interaction
JAK2	Known interactor	CDKN2A	RIN2	Known interaction
LCP2	Known interactor	CDKN2A	GLIS2	Known interaction
GP6	Known interactor	CDKN2A	VAMP1	Known interaction
CBLC	Known interactor	CDKN2A	PEX19	Known interaction
LIME1	Known interactor	CDKN2A	HRAS	Known interaction
CHST15	Known interactor	CDKN2A	SEC61B	Known interaction
BANK1	Known interactor	CDKN2A	PPP1R9B	Known interaction
EVL	Known interactor	CDKN2A	TEAD2	Known interaction
COASY	Known interactor	CDKN2A	NSD3	Known interaction
GAB3	Known interactor	ANKRD12	CDKN2A	Known interaction
AP1B1	Known interactor	CDKN2A	FGFR4	Known interaction
BDNF	Known interactor	CDKN2A	CDKN2C	Known interaction
NCK1	Known interactor	CDKN2A	UBE4B	Known interaction
NGFR	Known interactor	CDKN2A	HSPA4	Known interaction
NTF3	Known interactor	CDKN2A	HSPA8	Known interaction
NTF4	Known interactor	CDKN2A	HSP90AA1	Known interaction
GIPC1	Known interactor	CDKN2A	SERTAD1	Known interaction
DOK5	Known interactor	CDKN2A	TGFB1	Known interaction
KIDINS220	Known interactor	CDKN2A	VHL	Known interaction
NMNAT1	Known interactor	CDKN2A	NPM1	Known interaction
FRS3	Known interactor	CDKN2A	RAF1	Known interaction
DYNLL1	Known interactor	CDKN2A	MAF1	Known interaction
NCK2	Known interactor	CASC3	CDKN2A	Known interaction
NDFIP1	Known interactor	ANAPC15	CDKN2A	Known interaction
CD274	Known interactor	CDKN2A	FZR1	Known interaction
CAV3	Known interactor	CDKN2A	NOP53	Known interaction
CDKN2C	Known interactor	CDKN2A	MYL12A	Known interaction
EPHA2	Known interactor	CDKN2A	SFRP4	Known interaction
FGFR4	Known interactor	CDKN2A	DEAF1	Known interaction
GRB14	Known interactor	CDKN2A	KAT5	Known interaction
GRM1	Known interactor	CDKN2A	FN1	Known interaction
HGF	Known interactor	CDKN2A	PDCD6	Known interaction
ITGAV	Known interactor	CDKN2A	RASA1	Known interaction
JAK1	Known interactor	CDKN2A	ZGRF1	Known interaction
MYC	Known interactor	CDKN2A	ZNF410	Known interaction
NF2	Known interactor	CDKN2A	CDKN2AIP	Known interaction
PDGFA	Known interactor	CDKN2A	TUBA1C	Known interaction
PDGFB	Known interactor	CDKN2A	H2BU1	Known interaction
KDELR2	Known interactor	CDKN2A	MAPK8	Known interaction
AURKA	Known interactor	CDKN2A	TUBB	Known interaction
FZR1	Known interactor	CDKN2A	WRN	Known interaction
KASH5	Known interactor	CDKN2A	CRELD2	Known interaction
PDGFC	Known interactor	CDKN2A	SIVA1	Known interaction
MAP2K5	Known interactor	CDKN2A	E2F1	Known interaction
ABL1	Known interactor	CDKN2A	GALNT12	Known interaction
ABL2	Known interactor	CDKN2A	SNRPA	Known interaction
ARAF	Known interactor	CDKN2A	E4F1	Known interaction
BAG1	Known interactor	CDKN2A	MAP2K1	Known interaction
COPA	Known interactor	CDKN2A	HUWE1	Known interaction
COPB1	Known interactor	CDKN2A	YY1	Known interaction
GRB7	Known interactor	CDKN2A	FRAT2	Known interaction
KRT34	Known interactor	CDC14B	CDKN2A	Known interaction
NEDD4	Known interactor	CDKN2A	GMNN	Known interaction
KPRP	Known interactor	CDKN2A	TFDP1	Known interaction
KRTAP4-12	Known interactor	CDKN2A	GSPT1	Known interaction
CEP76	Known interactor	CDKN2A	SLC4A1	Known interaction
PDAP1	Known interactor	AZIN1	CDKN2A	Known interaction
KLHL12	Known interactor	CDKN2A	TDRD7	Known interaction
PDGFD	Known interactor	CDKN2A	TMEFF1	Known interaction
KRTAP12-3	Known interactor	CDKN2A	EFHC2	Known interaction
KRTAP10-9	Known interactor	CDKN2A	MMRN1	Known interaction
MDM2	Known interactor	CDKN2A	USP26	Known interaction
PCNA	Known interactor	CDKN2A	ORC4	Known interaction
POLA1	Known interactor	CDKN2A	MAPK14	Known interaction
ABHD16A	Known interactor	CDKN2A	EEF2	Known interaction
GINS4	Known interactor	CDKN2A	ISOC2	Known interaction
POLD4	Known interactor	CDKN2A	PTP4A3	Known interaction
EEF1A1	Known interactor	CDKN2A	NMI	Known interaction
AGFG1	Known interactor	CDKN2A	LATS2	Known interaction
PKM	Known interactor	CDKN2A	TBRG1	Known interaction
MAPRE1	Known interactor	ANKRA2	CDKN2A	Known interaction
ERG28	Known interactor	CDKN2A	EGR1	Known interaction
KAT5	Known interactor	CDKN2A	TRIM28	Known interaction
EXOSC4	Known interactor	CDKN2A	EPHA2	Known interaction
BAIAP2L2	Known interactor	CDKN2A	TP63	Known interaction
DR1	Known interactor	CARF	CDKN2A	Known interaction
DRAP1	Known interactor	ANGPTL4	CDKN2A	Known interaction
BAZ1A	Known interactor	CDKN2A	CTSV	Known interaction
CHRAC1	Known interactor	CDKN2A	MTR	Known interaction
NFYB	Known interactor	CDKN2A	SMARCA4	Known interaction
HSPA13	Known interactor	CDKN2A	TMOD1	Known interaction
GPSM3	Known interactor	CDKN2A	PRKCA	Known interaction
DESI1	Known interactor	CDKN2A	CTBP2	Known interaction
CTNNA3	Known interactor	CDKN2A	ZNF687	Known interaction
BMI1	Known interactor	CDKN2A	ZNF420	Known interaction
PPP1CC	Known interactor	CDKN2A	EXOC2	Known interaction
RNF2	Known interactor	CDKN2A	MAPK3	Known interaction
LRIF1	Known interactor	ASPRV1	CDKN2A	Known interaction
PLK3	Known interactor	CCDC183	CDKN2A	Known interaction
DNM1L	Known interactor	CDKN2A	TSC1	Known interaction
PARP1	Known interactor	CDKN2A	MAPK10	Known interaction
KIF1A	Known interactor	CDKN2A	SNRPB	Known interaction
CCND1	Known interactor	BECN1	CDKN2A	Known interaction
BCL6	Known interactor	CDKN2A	MAP2K5	Known interaction
CASP6	Known interactor	CDKN2A	GGA1	Known interaction
CCNA2	Known interactor	CDKN2A	SIX2	Known interaction
CEBPB	Known interactor	CDKN2A	GLIS1	Known interaction
KLF6	Known interactor	CDKN2A	TP53	Known interaction
DDX5	Known interactor	CDKN2A	RPL11	Known interaction
E2F1	Known interactor	CDKN2A	PCNA	Known interaction
E2F2	Known interactor	CDKN2A	EPHA3	Known interaction
E2F3	Known interactor	CDKN2A	TPI1	Known interaction
EGR1	Known interactor	CD80	CTLA4	Known interaction
ELF1	Known interactor	CD86	CTLA4	Known interaction
ESRRA	Known interactor	AP2M1	CTLA4	Known interaction
ESRRG	Known interactor	CTLA4	LYN	Known interaction
ETS1	Known interactor	CTLA4	JAK2	Known interaction
NR5A1	Known interactor	CTLA4	FYN	Known interaction
GABPA	Known interactor	AP1M1	CTLA4	Known interaction
GATA1	Known interactor	CTLA4	CTXN3	Known interaction
GATA4	Known interactor	CTLA4	MALL	Known interaction
HBZ	Known interactor	CTLA4	TMEM218	Known interaction
HCFC1	Known interactor	CTLA4	PIK3R1	Known interaction
HTT	Known interactor	CTLA4	PTPN11	Known interaction
HDAC1	Known interactor	CTLA4	STAT5A	Known interaction
HDAC2	Known interactor	CTLA4	STAT5B	Known interaction
HINT1	Known interactor	CTLA4	LCK	Known interaction
HMGA1	Known interactor	CTLA4	TXK	Known interaction
HNF4A	Known interactor	CTLA4	PPP2R5A	Known interaction
HOXC11	Known interactor	AMFR	DHFR	Known interaction
HSPA8	Known interactor	ASGR1	DHFR	Known interaction
JUN	Known interactor	CDC42	DHFR	Known interaction
LMO2	Known interactor	DHFR	HSPD1	Known interaction
SMAD2	Known interactor	DHFR	THBS1	Known interaction
SMAD3	Known interactor	DHFR	GKAP1	Known interaction
SMAD4	Known interactor	DHFR	TOMM20	Known interaction
MBD1	Known interactor	DHFR	MDM2	Known interaction
MEF2C	Known interactor	DHFR	FKBP1A	Known interaction
MEF2D	Known interactor	DHFR	TP53	Known interaction
MSX1	Known interactor	BNIP2	FGFR1	Known interaction
MYCN	Known interactor	CDH1	FGFR1	Known interaction
MYOD1	Known interactor	CREBBP	FGFR1	Known interaction
MYOG	Known interactor	CRK	FGFR1	Known interaction
NAP1L1	Known interactor	EPHA4	FGFR1	Known interaction
NFKB1	Known interactor	ERBB2	FGFR1	Known interaction
NFKB2	Known interactor	ERBB3	FGFR1	Known interaction
NFYA	Known interactor	FDPS	FGFR1	Known interaction
NFYC	Known interactor	FGF1	FGFR1	Known interaction
NKX3-1	Known interactor	FGF2	FGFR1	Known interaction
NOS3	Known interactor	FGF3	FGFR1	Known interaction
NPM1	Known interactor	FGF4	FGFR1	Known interaction
PML	Known interactor	FGF5	FGFR1	Known interaction
POU2F1	Known interactor	FGF6	FGFR1	Known interaction
PRKCZ	Known interactor	FGF7	FGFR1	Known interaction
PRKDC	Known interactor	FGF8	FGFR1	Known interaction
MAPK1	Known interactor	FGF9	FGFR1	Known interaction
MAPK3	Known interactor	FGF10	FGFR1	Known interaction
MAPK8	Known interactor	FGFR1	PDGFRB	Known interaction
PSMC5	Known interactor	FGFR1	MFHAS1	Known interaction
PURA	Known interactor	FGFR1	PDK1	Known interaction
RARA	Known interactor	FGFR1	RPS6KA1	Known interaction
RB1	Known interactor	FGFR1	RPS6KA3	Known interaction
RBBP4	Known interactor	FGFR1	FRS3	Known interaction
RBL1	Known interactor	FGFR1	FRS2	Known interaction
REL	Known interactor	FGFR1	RTN3	Known interaction
RELA	Known interactor	FGFR1	NCAM1	Known interaction
RNF4	Known interactor	FGFR1	ITK	Known interaction
RORA	Known interactor	FGFR1	HULC	Known interaction
RXRA	Known interactor	FGFR1	ITGB3	Known interaction
SHC1	Known interactor	FGFR1	RTN1	Known interaction
HLTF	Known interactor	FGF18	FGFR1	Known interaction
SMARCC1	Known interactor	FGFR1	PTK6	Known interaction
SMARCC2	Known interactor	FGFR1	NEDD4	Known interaction
SOX10	Known interactor	FGFR1	PTPN1	Known interaction
NUP62	Known interactor	CTPS2	FGFR1	Known interaction
POGZ	Known interactor	FGFR1	FLRT3	Known interaction
SOX8	Known interactor	FGFR1	PIK3R1	Known interaction
PPP1R13L	Known interactor	FGFR1	PIK3R2	Known interaction
KLF4	Known interactor	FGFR1	NECTIN1	Known interaction
PPIG	Known interactor	FBXO7	FGFR1	Known interaction
MIS18BP1	Known interactor	FGFR1	PKM	Known interaction
LDB1	Known interactor	FGF17	FGFR1	Known interaction
PER3	Known interactor	FGFR1	TNK2	Known interaction
ATF7IP2	Known interactor	FGFR1	PLCG1	Known interaction
CCNA1	Known interactor	FGFR1	VAV1	Known interaction
ARHGAP21	Known interactor	FGFR1	KPNB1	Known interaction
NEPRO	Known interactor	FGFR1	KLB	Known interaction
OGT	Known interactor	FGFR1	HTR1A	Known interaction
SF3A1	Known interactor	FGFR1	RARA	Known interaction
NR2F1	Known interactor	FGFR1	RASA1	Known interaction
NCOR1	Known interactor	FGFR1	SH3BP2	Known interaction
NCOR2	Known interactor	FGFR1	L1CAM	Known interaction
CTCFL	Known interactor	FGFR1	SHC1	Known interaction
BCL11B	Known interactor	FGFR1	GRB2	Known interaction
KLF10	Known interactor	FGFR1	GRB14	Known interaction
PSIP1	Known interactor	FGFR1	TNS2	Known interaction
CBX5	Known interactor	FGFR1	LDHA	Known interaction
DROSHA	Known interactor	FGFR1	YES1	Known interaction
MIER1	Known interactor	FGFR1	SLA	Known interaction
SENP6	Known interactor	FGFR1	PDP1	Known interaction
AATF	Known interactor	FGFR1	NRP1	Known interaction
MTREX	Known interactor	FGFR1	NCK2	Known interaction
BCOR	Known interactor	FGFR1	IL17RD	Known interaction
ACTN1	Known interactor	FGFR1	NCK1	Known interaction
ADRB2	Known interactor	FGFR1	MMP2	Known interaction
ADRB3	Known interactor	FGFR1	SOS1	Known interaction
GRK2	Known interactor	APP	FGFR2	Known interaction
ANXA1	Known interactor	CACNA1D	FGFR2	Known interaction
ANXA2	Known interactor	EPHA4	FGFR2	Known interaction
ANXA7	Known interactor	ERBB2	FGFR2	Known interaction
ARR3	Known interactor	FGFR2	PTK2B	Known interaction
ATP2B4	Known interactor	FGF1	FGFR2	Known interaction
BCR	Known interactor	FGF2	FGFR2	Known interaction
CEACAM1	Known interactor	FGF3	FGFR2	Known interaction
CA3	Known interactor	FGF4	FGFR2	Known interaction
CASP8	Known interactor	FGF5	FGFR2	Known interaction
CAV2	Known interactor	FGF6	FGFR2	Known interaction
CD33	Known interactor	FGF7	FGFR2	Known interaction
CD59	Known interactor	FGF8	FGFR2	Known interaction
CDC25A	Known interactor	FGF9	FGFR2	Known interaction
CDK5	Known interactor	FGF10	FGFR2	Known interaction
CFL1	Known interactor	FGFR2	SHC1	Known interaction
CEACAM3	Known interactor	FGFR2	LRRK1	Known interaction
CLTC	Known interactor	FGFR2	NECTIN1	Known interaction
CRMP1	Known interactor	FGF23	FGFR2	Known interaction
CTSV	Known interactor	FGFR2	PLCG1	Known interaction
DAB1	Known interactor	FGFR2	PAK4	Known interaction
DAB2	Known interactor	FGFR2	PTPN11	Known interaction
DAG1	Known interactor	FGFR2	PTPN12	Known interaction
DGKA	Known interactor	FGFR2	HOXC6	Known interaction
DNM1	Known interactor	FGFR2	MTA3	Known interaction
EFNA5	Known interactor	FGFR2	PTPRR	Known interaction
EFNB1	Known interactor	FGFR2	MTMR3	Known interaction
EFNB2	Known interactor	FGFR2	GLCE	Known interaction
EMD	Known interactor	FGFR2	RHOBTB2	Known interaction
CTTN	Known interactor	ANOS1	FGFR2	Known interaction
EPHA3	Known interactor	ERRFI1	FGFR2	Known interaction
EPHB2	Known interactor	DUSP14	FGFR2	Known interaction
EPS8	Known interactor	FBXO7	FGFR2	Known interaction
ETS2	Known interactor	CTDSP1	FGFR2	Known interaction
PTK2B	Known interactor	BEX1	FGFR2	Known interaction
FGR	Known interactor	FGFR2	RASL10B	Known interaction
FHIT	Known interactor	FGFR2	S100A14	Known interaction
FOXO1	Known interactor	FGFR2	ITGA5	Known interaction
FLNA	Known interactor	BEX2	FGFR2	Known interaction
FYB1	Known interactor	CTDSPL	FGFR2	Known interaction
GFAP	Known interactor	FGFR2	PDLIM2	Known interaction
GJA1	Known interactor	FGF17	FGFR2	Known interaction
GJB1	Known interactor	FGF18	FGFR2	Known interaction
GRIN2A	Known interactor	FGFR2	PPM1A	Known interaction
GRIN2B	Known interactor	FGFR2	TFF1	Known interaction
NR3C1	Known interactor	FGFR2	NEDD4	Known interaction
ARHGAP35	Known interactor	FGFR3	SLC25A6	Known interaction
GTF2I	Known interactor	ATF3	FGFR3	Known interaction
GUCY2C	Known interactor	CHGB	FGFR3	Known interaction
HLA-A	Known interactor	CTSK	FGFR3	Known interaction
HLA-B	Known interactor	EPHA4	FGFR3	Known interaction
HRAS	Known interactor	ERBB2	FGFR3	Known interaction
IGF1R	Known interactor	FGFR3	PTK2B	Known interaction
IKBKB	Known interactor	FGF1	FGFR3	Known interaction
IL6R	Known interactor	FGF2	FGFR3	Known interaction
INPPL1	Known interactor	FGF3	FGFR3	Known interaction
INSR	Known interactor	FGF4	FGFR3	Known interaction
JUP	Known interactor	FGF5	FGFR3	Known interaction
KCNA5	Known interactor	FGF6	FGFR3	Known interaction
KCNB1	Known interactor	FGF7	FGFR3	Known interaction
LRP1	Known interactor	FGF8	FGFR3	Known interaction
MAP2	Known interactor	FGF9	FGFR3	Known interaction
MAPT	Known interactor	FGF23	FGFR3	Known interaction
MATK	Known interactor	FGFR3	RNF130	Known interaction
CD46	Known interactor	FGFR3	KRT8	Known interaction
MET	Known interactor	FGFR3	RADIL	Known interaction
MST1R	Known interactor	FGFR3	GTF3C1	Known interaction
MT-ND2	Known interactor	FGF17	FGFR3	Known interaction
MUC1	Known interactor	FGFR3	STAT3	Known interaction
MYLK	Known interactor	FGFR3	RPS6KA3	Known interaction
NFKBIA	Known interactor	FGFR3	STAT1	Known interaction
NMT1	Known interactor	FGFR3	NECTIN1	Known interaction
NOS2	Known interactor	FGFR3	SMG7	Known interaction
NPHS1	Known interactor	FGFR3	GPSM3	Known interaction
DDR2	Known interactor	FGFR3	GRB2	Known interaction
P2RY2	Known interactor	FGFR3	SRPK2	Known interaction
PAK2	Known interactor	CEP126	FGFR3	Known interaction
PDE4D	Known interactor	FGFR3	POLA2	Known interaction
PDE6G	Known interactor	C6orf47	FGFR3	Known interaction
PDPK1	Known interactor	FGFR3	HBZ	Known interaction
PECAM1	Known interactor	CCDC17	FGFR3	Known interaction
PGR	Known interactor	ANOS1	FGFR3	Known interaction
PIK3R1	Known interactor	FGF18	FGFR3	Known interaction
PKD1	Known interactor	FGFR3	SH2B1	Known interaction
PLCG1	Known interactor	FGFR3	RPL8	Known interaction
PLD1	Known interactor	FGFR3	NDUFS6	Known interaction
PLD2	Known interactor	FGFR3	HNRNPL	Known interaction
PLSCR1	Known interactor	ARAP1	FGFR3	Known interaction
PPARD	Known interactor	BORA	FGFR3	Known interaction
PTPA	Known interactor	ATR	FLT1	Known interaction
PRKACA	Known interactor	CRK	FLT1	Known interaction
PRKCA	Known interactor	CTNNB1	FLT1	Known interaction
PRKCD	Known interactor	FLT1	PTK2B	Known interaction
PRKCE	Known interactor	FLT1	PTPN11	Known interaction
PRKCH	Known interactor	FLT1	SHC2	Known interaction
PRKCI	Known interactor	FLT1	PIK3R1	Known interaction
PRKD1	Known interactor	FLT1	SHC1	Known interaction
MAP2K1	Known interactor	FLT1	GRB2	Known interaction
PTK2	Known interactor	FLT1	SRPK1	Known interaction
PTPN1	Known interactor	FLT1	KDR	Known interaction
PTPN2	Known interactor	FLT1	NCK1	Known interaction
PTPN6	Known interactor	FLT1	PLCG1	Known interaction
PTPN11	Known interactor	FLT1	PLCG2	Known interaction
PTPRA	Known interactor	FLT1	YES1	Known interaction
PTPRC	Known interactor	FLT1	FYN	Known interaction
PTPRE	Known interactor	FLT1	PGF	Known interaction
PXN	Known interactor	FLT1	PTK2	Known interaction
RAF1	Known interactor	FLT1	STAT1	Known interaction
RASA1	Known interactor	FLT1	NEDD4	Known interaction
RASGRF1	Known interactor	FLT1	STAT3	Known interaction
RET	Known interactor	FLT1	NRP2	Known interaction
RGS16	Known interactor	FLT1	NRP1	Known interaction
RPL10	Known interactor	FLT1	VEGFA	Known interaction
RPS6KA3	Known interactor	FLT1	VEGFB	Known interaction
RPS6KB1	Known interactor	CBL	FLT3	Known interaction
RPS6KB2	Known interactor	CBLB	FLT3	Known interaction
SHB	Known interactor	ERBB2	FLT3	Known interaction
SLC9A2	Known interactor	FLT3	UBE2L6	Known interaction
SMARCB1	Known interactor	FLT3	INPP5D	Known interaction
SMARCE1	Known interactor	FLT3	SRC	Known interaction
SNCA	Known interactor	FLT3	NCK1	Known interaction
SPTAN1	Known interactor	FIZ1	FLT3	Known interaction
SH3PXD2A	Known interactor	FLT3	PTPN11	Known interaction
NCOA6	Known interactor	FLT3	PTPN12	Known interaction
EFS	Known interactor	FLT3	FLT3LG	Known interaction
CD2AP	Known interactor	FLT3	SH3BP2	Known interaction
SH3BP1	Known interactor	FLT3	IKBKG	Known interaction
SH2D3C	Known interactor	FLT3	SLA	Known interaction
FBP2	Known interactor	FLT3	GRB2	Known interaction
FARP2	Known interactor	FLT3	PTPN6	Known interaction
HDAC3	Known interactor	FLT3	SOCS1	Known interaction
PROM1	Known interactor	ERBB2	FLT4	Known interaction
ANKRD11	Known interactor	FLT4	VEGFD	Known interaction
AFAP1L2	Known interactor	FLT4	VEGFC	Known interaction
RACK1	Known interactor	FLT4	PTPN11	Known interaction
ASAP1	Known interactor	FLT4	IKBKG	Known interaction
ATG9A	Known interactor	ATF7IP	FLT4	Known interaction
MAPK8IP3	Known interactor	FLT4	SHC1	Known interaction
CORO7	Known interactor	FLT4	GRB2	Known interaction
SKAP2	Known interactor	FLT4	KDR	Known interaction
NR1I2	Known interactor	DUSP19	FLT4	Known interaction
ADAM12	Known interactor	FLT4	LRRK1	Known interaction
MICAL1	Known interactor	FLT4	ITGA5	Known interaction
HNF1A	Known interactor	FLT4	ITGB1	Known interaction
PDCD6IP	Known interactor	FLT4	SHC3	Known interaction
GIT1	Known interactor	FLT4	PTK2	Known interaction
PIK3R3	Known interactor	FLT4	NEDD4	Known interaction
CNTNAP1	Known interactor	AKT1	FOXO3	Known interaction
BCCIP	Known interactor	ATM	FOXO3	Known interaction
GALNT12	Known interactor	CDK6	FOXO3	Known interaction
SORBS1	Known interactor	CHUK	FOXO3	Known interaction
PTPN21	Known interactor	EP300	FOXO3	Known interaction
CDCP1	Known interactor	ESR1	FOXO3	Known interaction
MPZL1	Known interactor	FOXG1	FOXO3	Known interaction
PIP5K1C	Known interactor	FOXO3	PTPA	Known interaction
PTPN18	Known interactor	FOXO3	SGK1	Known interaction
FBXO5	Known interactor	FOXO3	TP53	Known interaction
KIFAP3	Known interactor	FOXO3	NR1H3	Known interaction
KCNQ5	Known interactor	FOXO3	NR1H2	Known interaction
AFAP1	Known interactor	CDT1	FOXO3	Known interaction
PPARGC1B	Known interactor	FOXO3	SMAD2	Known interaction
HEMGN	Known interactor	FOXO3	MAPK1	Known interaction
NANS	Known interactor	FOXO3	TERT	Known interaction
MAPK15	Known interactor	FOXO3	MAPK6	Known interaction
PELP1	Known interactor	FOXO3	IKBKB	Known interaction
NR1I3	Known interactor	FOXO3	MDM2	Known interaction
MED28	Known interactor	ERBIN	FOXO3	Known interaction
SKAP1	Known interactor	FOXO3	YWHAG	Known interaction
DGKZ	Known interactor	FOXO3	YWHAZ	Known interaction
DOK4	Known interactor	BTRC	FOXO3	Known interaction
AGAP1	Known interactor	FOXO3	SIRT1	Known interaction
TBCD	Known interactor	FOXO3	SMAD3	Known interaction
SMAD1	Known interactor	FOXO3	SMAD4	Known interaction
SMAD7	Known interactor	FOXO3	VDR	Known interaction
NFATC3	Known interactor	CDC42	GART	Known interaction
BAZ2A	Known interactor	GART	TRAF6	Known interaction
KAT2B	Known interactor	GART	PXN	Known interaction
CAVIN1	Known interactor	GART	KPNA2	Known interaction
ARL3	Known interactor	GIP	GIPR	Known interaction
BTG1	Known interactor	GIPR	LNX1	Known interaction
CDKN1A	Known interactor	APLP1	HLA-DQA1	Known interaction
TBCB	Known interactor	CD74	HLA-DQA1	Known interaction
CNP	Known interactor	CDK7	HLA-DQA1	Known interaction
CYLD	Known interactor	HLA-DQA1	UNC119	Known interaction
EML1	Known interactor	HLA-DQA1	HLA-DQB1	Known interaction
B4GALT1	Known interactor	HLA-DQA1	TLE1	Known interaction
GRM7	Known interactor	HLA-DQA1	SH3GL2	Known interaction
GZMB	Known interactor	HLA-DQA1	IKBKG	Known interaction
CXCR1	Known interactor	HLA-DQA1	LRIF1	Known interaction
KEL	Known interactor	AHR	HSP90AA1	Known interaction
KPNB1	Known interactor	AKT1	HSP90AA1	Known interaction
MAX	Known interactor	AKT2	HSP90AA1	Known interaction
ATXN3	Known interactor	APAF1	HSP90AA1	Known interaction
MX1	Known interactor	BIRC5	HSP90AA1	Known interaction
NFATC1	Known interactor	APOB	HSP90AA1	Known interaction
PAFAH1B1	Known interactor	AR	HSP90AA1	Known interaction
MAPK6	Known interactor	ARNTL	HSP90AA1	Known interaction
CLIP1	Known interactor	ASGR1	HSP90AA1	Known interaction
S100A8	Known interactor	CALM1	HSP90AA1	Known interaction
S100A9	Known interactor	HSP90AA1	RUNX1T1	Known interaction
SIAH1	Known interactor	CDK4	HSP90AA1	Known interaction
SMN1	Known interactor	CFTR	HSP90AA1	Known interaction
STK11	Known interactor	CHEK1	HSP90AA1	Known interaction
SYK	Known interactor	CHUK	HSP90AA1	Known interaction
TK1	Known interactor	CKS1B	HSP90AA1	Known interaction
TLN1	Known interactor	CKS2	HSP90AA1	Known interaction
TTR	Known interactor	CSNK2A1	HSP90AA1	Known interaction
STARD13	Known interactor	CSNK2A2	HSP90AA1	Known interaction
PLA2G7	Known interactor	EGFR	HSP90AA1	Known interaction
LINC01554	Known interactor	EIF2S1	HSP90AA1	Known interaction
LRRK2	Known interactor	EPAS1	HSP90AA1	Known interaction
CPEB2	Known interactor	EPRS1	HSP90AA1	Known interaction
SPART	Known interactor	ERBB2	HSP90AA1	Known interaction
SOCS6	Known interactor	ERN1	HSP90AA1	Known interaction
TAOK2	Known interactor	ESR1	HSP90AA1	Known interaction
DUSP23	Known interactor	ESRRB	HSP90AA1	Known interaction
SDC3	Known interactor	FANCA	HSP90AA1	Known interaction
MAP7D3	Known interactor	FANCC	HSP90AA1	Known interaction
TIMM17A	Known interactor	HSP90AA1	MS4A2	Known interaction
C8orf33	Known interactor	FKBP1A	HSP90AA1	Known interaction
HTRA2	Known interactor	FKBP4	HSP90AA1	Known interaction
SOCS7	Known interactor	FKBP5	HSP90AA1	Known interaction
GEMIN7	Known interactor	FYN	HSP90AA1	Known interaction
NUDT3	Known interactor	GNA12	HSP90AA1	Known interaction
CEP20	Known interactor	HSP90AA1	NR3C1	Known interaction
SUMO2	Known interactor	GSK3B	HSP90AA1	Known interaction
SUMO4	Known interactor	GUCY1B1	HSP90AA1	Known interaction
PFDN5	Known interactor	GZMA	HSP90AA1	Known interaction
DYNLT1	Known interactor	HSP90AA1	HTT	Known interaction
NMI	Known interactor	HIF1A	HSP90AA1	Known interaction
CALB2	Known interactor	HSF1	HSP90AA1	Known interaction
ENO2	Known interactor	HSP90AA1	HSPA8	Known interaction
EPB41	Known interactor	HSP90AA1	STUB1	Known interaction
GNAI2	Known interactor	HSP90AA1	RPS3	Known interaction
LGALS2	Known interactor	HSP90AA1	RPS3A	Known interaction
LTA	Known interactor	HSP90AA1	UBASH3A	Known interaction
MAP1A	Known interactor	HSP90AA1	MAP3K3	Known interaction
PRKN	Known interactor	HSP90AA1	NDRG1	Known interaction
PFDN4	Known interactor	FNIP1	HSP90AA1	Known interaction
PLK1	Known interactor	HSP90AA1	NR3C2	Known interaction
RAC1	Known interactor	HSP90AA1	TOMM40	Known interaction
TCP1	Known interactor	HSP90AA1	MMP2	Known interaction
NCALD	Known interactor	HSP90AA1	IP6K2	Known interaction
RAB8B	Known interactor	FKBP6	HSP90AA1	Known interaction
HSPH1	Known interactor	HSP90AA1	SGTA	Known interaction
MAP1LC3A	Known interactor	HSP90AA1	IKBKG	Known interaction
C4orf17	Known interactor	HSP90AA1	SIM1	Known interaction
MAGED1	Known interactor	CHORDC1	HSP90AA1	Known interaction
SIMC1	Known interactor	HSP90AA1	SKP1	Known interaction
RTN4	Known interactor	AHSA1	HSP90AA1	Known interaction
RBM23	Known interactor	CDC37L1	HSP90AA1	Known interaction
SIRT2	Known interactor	HSP90AA1	SLC2A4	Known interaction
GPHN	Known interactor	HSP90AA1	MTRNR2L1	Known interaction
MARK4	Known interactor	HSP90AA1	MUC1	Known interaction
RACGAP1	Known interactor	HSP90AA1	TBK1	Known interaction
TCP11L2	Known interactor	FLCN	HSP90AA1	Known interaction
TM4SF1	Known interactor	HSP90AA1	SUMO2	Known interaction
TTK	Known interactor	CACYBP	HSP90AA1	Known interaction
HMMR	Known interactor	HSP90AA1	SNCA	Known interaction
LAMA4	Known interactor	HSP90AA1	PTGES3	Known interaction
PAFAH1B3	Known interactor	HSP90AA1	SLC34A1	Known interaction
SERPINB9	Known interactor	HSP90AA1	MYC	Known interaction
PSMD11	Known interactor	HSP90AA1	STARD13	Known interaction
PTPRS	Known interactor	HSP90AA1	RIPK1	Known interaction
RPA2	Known interactor	HSP90AA1	MYOD1	Known interaction
RPLP1	Known interactor	HSP90AA1	SRC	Known interaction
SAT1	Known interactor	HSP90AA1	UNC45A	Known interaction
TERF1	Known interactor	HSP90AA1	ST13	Known interaction
TPT1	Known interactor	HSP90AA1	USP19	Known interaction
TNIK	Known interactor	HSP90AA1	STAT3	Known interaction
DISC1	Known interactor	HSP90AA1	LSM1	Known interaction
DUX4	Known interactor	CDK5R1	HSP90AA1	Known interaction
RIC8A	Known interactor	HSP90AA1	SUGT1	Known interaction
POT1	Known interactor	HSP90AA1	SVIL	Known interaction
RABAC1	Known interactor	HSP90AA1	TOMM34	Known interaction
ARL15	Known interactor	HSP90AA1	STIP1	Known interaction
RCC1	Known interactor	HSP90AA1	NOS1	Known interaction
ABCC2	Known interactor	HSP90AA1	NOS3	Known interaction
EEF1G	Known interactor	HSP90AA1	NPAS2	Known interaction
GZMK	Known interactor	HSP90AA1	USP50	Known interaction
INSM1	Known interactor	HSP90AA1	WASL	Known interaction
LIG1	Known interactor	EIF2AK1	HSP90AA1	Known interaction
ROBO1	Known interactor	HSP90AA1	MAP3K14	Known interaction
TF	Known interactor	CRNKL1	HSP90AA1	Known interaction
TPTE	Known interactor	HIF3A	HSP90AA1	Known interaction
DDX39B	Known interactor	AIP	HSP90AA1	Known interaction
ARHGEF7	Known interactor	HSP90AA1	TERT	Known interaction
LAPTM4A	Known interactor	CDC37	HSP90AA1	Known interaction
SPTSSA	Known interactor	HSP90AA1	TJP1	Known interaction
SEL1L3	Known interactor	HSP90AA1	PAK1	Known interaction
MTCL1	Known interactor	HSP90AA1	TNFRSF1A	Known interaction
PHIP	Known interactor	HSP90AA1	ITGB1BP2	Known interaction
RILPL2	Known interactor	HSP90AA1	PMF1	Known interaction
CAMSAP3	Known interactor	HSP90AA1	TP53	Known interaction
MRPL28	Known interactor	HSP90AA1	NR2C2	Known interaction
HEXD	Known interactor	HSP90AA1	RHOBTB2	Known interaction
MTDH	Known interactor	HSP90AA1	PDPK1	Known interaction
BMPR2	Known interactor	DNAJC7	HSP90AA1	Known interaction
CLN8	Known interactor	HSP90AA1	TTK	Known interaction
NR4A1	Known interactor	HSP90AA1	TTR	Known interaction
STAU1	Known interactor	HSP90AA1	SERPINB5	Known interaction
SELENOF	Known interactor	HSP90AA1	MIS12	Known interaction
NEAT1	Known interactor	GABARAPL1	HSP90AA1	Known interaction
DAPK1	Known interactor	HSP90AA1	UBE2N	Known interaction
DLST	Known interactor	HSP90AA1	PIM1	Known interaction
PSME1	Known interactor	HSP90AA1	UCHL1	Known interaction
PTEN	Known interactor	AIPL1	HSP90AA1	Known interaction
PTPRF	Known interactor	HSP90AA1	PPIL2	Known interaction
SCG2	Known interactor	EIF2AK3	HSP90AA1	Known interaction
DLEU1	Known interactor	HSP90AA1	SMYD3	Known interaction
TINF2	Known interactor	CERS2	HSP90AA1	Known interaction
ENOX2	Known interactor	EGLN1	HSP90AA1	Known interaction
TOP1	Known interactor	HSP90AA1	MAPT	Known interaction
PCNT	Known interactor	HSP90AA1	PPARA	Known interaction
RPGR	Known interactor	HSP90AA1	PPARD	Known interaction
CNTN2	Known interactor	HSP90AA1	PPID	Known interaction
CENPJ	Known interactor	HSP90AA1	PABPN1	Known interaction
NDE1	Known interactor	HSP90AA1	PPP5C	Known interaction
NAPG	Known interactor	HSP90AA1	IKBKE	Known interaction
TUBA1B	Known interactor	HSP90AA1	PRKACA	Known interaction
KIF14	Known interactor	HSP90AA1	PRKCA	Known interaction
CUL4A	Known interactor	HSP90AA1	PRKCD	Known interaction
RNF19A	Known interactor	HSP90AA1	PRKDC	Known interaction
DDX41	Known interactor	HSP90AA1	MAPK1	Known interaction
SPATC1	Known interactor	HSP90AA1	IKBKB	Known interaction
RASSF1	Known interactor	EIF2AK2	HSP90AA1	Known interaction
SH3GL2	Known interactor	BRMS1	HSP90AA1	Known interaction
NAT2	Known interactor	HSP90AA1	LINC01554	Known interaction
AREG	Known interactor	HSP90AA1	IRAK1	Known interaction
DVL2	Known interactor	HSP90AA1	IRF3	Known interaction
FHL2	Known interactor	HSP90AA1	KEAP1	Known interaction
GOLGA2	Known interactor	HSP90AA1	PTGDS	Known interaction
IDI1	Known interactor	HSP90AA1	SMYD2	Known interaction
KPNA4	Known interactor	DAP3	HSP90AA1	Known interaction
KPNA5	Known interactor	HSP90AA1	TOMM70	Known interaction
MAGEA8	Known interactor	HSP90AA1	JUN	Known interaction
PAWR	Known interactor	HSP90AA1	KDR	Known interaction
PAX2	Known interactor	FAM162A	HSP90AA1	Known interaction
KLK7	Known interactor	HSP90AA1	RAD51	Known interaction
CCL5	Known interactor	HSP90AA1	RAF1	Known interaction
THRSP	Known interactor	HDAC6	HSP90AA1	Known interaction
TP53	Known interactor	HSP90AA1	RPAP3	Known interaction
TP73	Known interactor	AHSA2P	HSP90AA1	Known interaction
UBE2I	Known interactor	HSP90AA1	LCK	Known interaction
HMBOX1	Known interactor	HSP90AA1	PTPRF	Known interaction
RNASEH2B	Known interactor	HSP90AA1	NSL1	Known interaction
OSBPL3	Known interactor	AKT1	HSP90AB1	Known interaction
IPO8	Known interactor	ARHGAP1	HSP90AB1	Known interaction
CCDC136	Known interactor	CHUK	HSP90AB1	Known interaction
SERF2	Known interactor	CSNK2A1	HSP90AB1	Known interaction
CIAO1	Known interactor	CYP17A1	HSP90AB1	Known interaction
TP63	Known interactor	EGFR	HSP90AB1	Known interaction
GLIS2	Known interactor	ENO1	HSP90AB1	Known interaction
ETV7	Known interactor	ESR1	HSP90AB1	Known interaction
DIRAS3	Known interactor	ESRRB	HSP90AB1	Known interaction
CEP70	Known interactor	HSP90AB1	NR3C1	Known interaction
TRIM55	Known interactor	HSP90AB1	NR4A1	Known interaction
TRIM63	Known interactor	HSF1	HSP90AB1	Known interaction
U2AF2	Known interactor	HSP90AB1	HSPB1	Known interaction
TAOK1	Known interactor	HSP90AB1	TSSK6	Known interaction
KRTAP10-5	Known interactor	HSP90AB1	PPID	Known interaction
FMR1NB	Known interactor	HSP90AB1	MKNK1	Known interaction
LDOC1	Known interactor	HSP90AB1	SGTA	Known interaction
FAM9B	Known interactor	HSP90AB1	IKBKG	Known interaction
BHLHE40	Known interactor	CCT2	HSP90AB1	Known interaction
THAP1	Known interactor	CHORDC1	HSP90AB1	Known interaction
CYSRT1	Known interactor	CDC37L1	HSP90AB1	Known interaction
KRTAP10-4	Known interactor	HSP90AB1	SLC34A1	Known interaction
CASZ1	Known interactor	HSP90AB1	TBK1	Known interaction
KRTAP10-6	Known interactor	HSP90AB1	SUMO2	Known interaction
KRTAP10-7	Known interactor	HSP90AB1	PTGES3	Known interaction
KRTAP10-1	Known interactor	HSP90AB1	STARD13	Known interaction
PICK1	Known interactor	HSP90AB1	UNC45A	Known interaction
NPM3	Known interactor	HSP90AB1	STAT1	Known interaction
KRTAP10-8	Known interactor	HSP90AB1	STAT3	Known interaction
KRTAP10-3	Known interactor	HSP90AB1	MAST1	Known interaction
CCDC33	Known interactor	HSP90AB1	RHOBTB2	Known interaction
SOX4	Known interactor	HSP90AB1	MAP3K3	Known interaction
SERPINB5	Known interactor	HSP90AB1	USP50	Known interaction
MTNR1A	Known interactor	HSP90AB1	WASL	Known interaction
PRNP	Known interactor	HSP90AB1	MAP3K14	Known interaction
DDAH2	Known interactor	HSP90AB1	YWHAB	Known interaction
KMT2B	Known interactor	HSP90AB1	TERF1	Known interaction
FXYD7	Known interactor	HSP90AB1	TNNT1	Known interaction
BARD1	Known interactor	HSP90AB1	TP53	Known interaction
BACE1	Known interactor	HSP90AB1	NR2C2	Known interaction
GCH1	Known interactor	GABARAPL2	HSP90AB1	Known interaction
TSC22D2	Known interactor	HSP90AB1	SERPINB5	Known interaction
EZH2	Known interactor	GABARAPL1	HSP90AB1	Known interaction
TRIM14	Known interactor	HSP90AB1	UBE3A	Known interaction
NDRG2	Known interactor	HSP90AB1	TAF1D	Known interaction
USP4	Known interactor	CLIC4	HSP90AB1	Known interaction
FXYD1	Known interactor	HSP90AB1	IKBKE	Known interaction
HTR2B	Known interactor	HSP90AB1	MAPK6	Known interaction
CRIP2	Known interactor	HSP90AB1	IKBKB	Known interaction
TRMT2A	Known interactor	ACD	HSP90AB1	Known interaction
PAXIP1	Known interactor	HSP90AB1	SIRPA	Known interaction
PRDM1	Known interactor	HSP90AB1	KEAP1	Known interaction
CAMK2B	Known interactor	HSP90AB1	PTEN	Known interaction
ENTPD6	Known interactor	FCHSD2	HSP90AB1	Known interaction
CHRNA7	Known interactor	HSP90AB1	TINF2	Known interaction
CIRBP	Known interactor	DDX24	HSP90AB1	Known interaction
CLCN2	Known interactor	HSP90AB1	POT1	Known interaction
CREM	Known interactor	HSP90AB1	ITGB1BP2	Known interaction
CRX	Known interactor	BIRC2	HSP90B1	Known interaction
CRY2	Known interactor	APOB	HSP90B1	Known interaction
CST3	Known interactor	ASGR1	HSP90B1	Known interaction
DMPK	Known interactor	CAMLG	HSP90B1	Known interaction
ETV4	Known interactor	CSNK2A1	HSP90B1	Known interaction
EXTL3	Known interactor	CSNK2A2	HSP90B1	Known interaction
GAPDH	Known interactor	EGFR	HSP90B1	Known interaction
RAPGEF1	Known interactor	ERBB2	HSP90B1	Known interaction
GSPT1	Known interactor	ESR1	HSP90B1	Known interaction
HIVEP1	Known interactor	FANCC	HSP90B1	Known interaction
HPCAL1	Known interactor	GPR37	HSP90B1	Known interaction
HSPA1A	Known interactor	HSP90B1	HSPA9	Known interaction
IGF2R	Known interactor	HSP90B1	LRP1	Known interaction
ITGB4	Known interactor	HSP90B1	MDM2	Known interaction
KIF22	Known interactor	HSP90B1	MTTP	Known interaction
LASP1	Known interactor	HSP90B1	NKX3-1	Known interaction
LOXL1	Known interactor	HSP90B1	POLR2E	Known interaction
MAGEB2	Known interactor	HSP90B1	MAPK6	Known interaction
MATN2	Known interactor	HSP90B1	PTEN	Known interaction
MBP	Known interactor	HSP90B1	PTPN11	Known interaction
MSX2	Known interactor	HSP90B1	SUPT6H	Known interaction
NARS1	Known interactor	HSP90B1	TG	Known interaction
NCAM1	Known interactor	HSP90B1	TLR1	Known interaction
OAZ1	Known interactor	HSP90B1	TLR2	Known interaction
OPCML	Known interactor	HSP90B1	TLR4	Known interaction
OTX2	Known interactor	HSP90B1	TP53	Known interaction
PEPD	Known interactor	HSP90B1	LINC01554	Known interaction
PPAT	Known interactor	HSP90B1	SIRPA	Known interaction
PSMC3	Known interactor	HSP90B1	RXFP3	Known interaction
PSPH	Known interactor	HSP90B1	UBASH3A	Known interaction
PTGDS	Known interactor	HSP90B1	SGTB	Known interaction
RCN1	Known interactor	HSP90B1	OS9	Known interaction
MSMO1	Known interactor	CYSLTR2	HSP90B1	Known interaction
IL34	Known interactor	HSP90B1	TXNDC11	Known interaction
POMP	Known interactor	CACYBP	HSP90B1	Known interaction
ZXDC	Known interactor	CCT2	HSP90B1	Known interaction
ATXN2L	Known interactor	CD40	IL4R	Known interaction
ZHX3	Known interactor	FES	IL4R	Known interaction
ZSWIM8	Known interactor	IL2RG	IL4R	Known interaction
STAM2	Known interactor	IL4	IL4R	Known interaction
TRAF2	Known interactor	IL4R	JAK1	Known interaction
ZNF609	Known interactor	IL4R	JAK2	Known interaction
GGA2	Known interactor	IL4R	JAK3	Known interaction
MAGEB6	Known interactor	IL13	IL4R	Known interaction
HOTAIR	Known interactor	DOK2	IL4R	Known interaction
ELP5	Known interactor	IL13RA2	IL4R	Known interaction
NUMBL	Known interactor	IL4R	PTPN6	Known interaction
KRTAP13-3	Known interactor	IL4R	PTPN11	Known interaction
SETD6	Known interactor	IL4R	INPP5D	Known interaction
RHOXF2	Known interactor	IL4R	SOCS5	Known interaction
EIF1B	Known interactor	ARIH2	IL4R	Known interaction
TBC1D5	Known interactor	HGS	IL4R	Known interaction
HSFX1	Known interactor	IL4R	RACK1	Known interaction
LRSAM1	Known interactor	IL4R	SHC1	Known interaction
UBQLN4	Known interactor	IL4R	IRS1	Known interaction
RBM26	Known interactor	IL4R	IRS2	Known interaction
SREBF1	Known interactor	IL4R	PRKCZ	Known interaction
SREBF2	Known interactor	IL4R	STAT6	Known interaction
IST1	Known interactor	IL13RA1	IL4R	Known interaction
HEYL	Known interactor	DVL3	KAZN	Known interaction
TOMM20	Known interactor	KAZN	LMO2	Known interaction
TSC1	Known interactor	KAZN	PPL	Known interaction
QRICH1	Known interactor	KAZN	PSMA1	Known interaction
PQBP1	Known interactor	COIL	KAZN	Known interaction
GPATCH8	Known interactor	KAZN	USP2	Known interaction
RAD54L2	Known interactor	ARID5A	KAZN	Known interaction
GMEB2	Known interactor	KAZN	LZTS1	Known interaction
ST6GALNAC6	Known interactor	KAZN	TXN2	Known interaction
TCEANC	Known interactor	CLVS2	KAZN	Known interaction
WNK1	Known interactor	KAZN	TNS4	Known interaction
ZNF804A	Known interactor	KAZN	LZTS2	Known interaction
PLEKHB1	Known interactor	ACP1	KDR	Known interaction
PRR20D	Known interactor	ANXA5	KDR	Known interaction
CCNK	Known interactor	ATR	KDR	Known interaction
ZYX	Known interactor	BMX	KDR	Known interaction
CIC	Known interactor	CAV1	KDR	Known interaction
TTC19	Known interactor	CBL	KDR	Known interaction
KRTAP12-4	Known interactor	CDH5	KDR	Known interaction
DOCK5	Known interactor	CRK	KDR	Known interaction
STAC2	Known interactor	CSF2RB	KDR	Known interaction
PRR20B	Known interactor	CSNK1D	KDR	Known interaction
RCC1L	Known interactor	CTNNB1	KDR	Known interaction
YWHAZ	Known interactor	DNM2	KDR	Known interaction
ZNF276	Known interactor	KDR	VEGFD	Known interaction
ZSCAN1	Known interactor	FYN	KDR	Known interaction
CLEC4F	Known interactor	GNA11	KDR	Known interaction
POM121	Known interactor	GNAQ	KDR	Known interaction
SGMS1	Known interactor	GRB2	KDR	Known interaction
EHMT1	Known interactor	GRB10	KDR	Known interaction
PRR20E	Known interactor	ITGB3	KDR	Known interaction
H2AP	Known interactor	KDR	VEGFC	Known interaction
C10orf55	Known interactor	KDR	SH2D2A	Known interaction
ATXN2	Known interactor	COL18A1	KDR	Known interaction
BASP1	Known interactor	KDR	PTPN6	Known interaction
UBAP2L	Known interactor	FBXO25	KDR	Known interaction
FNDC9	Known interactor	KDR	PTPN11	Known interaction
SV2A	Known interactor	KDR	PTPN12	Known interaction
SUMO1	Known interactor	CCDC88A	KDR	Known interaction
NUTM2B	Known interactor	AIMP2	KDR	Known interaction
RNF31	Known interactor	KDR	SHC2	Known interaction
USP7	Known interactor	KDR	RASA1	Known interaction
TPRX1	Known interactor	DUSP19	KDR	Known interaction
BTG3	Known interactor	KDR	TIMP3	Known interaction
KCTD15	Known interactor	KDR	PTPRR	Known interaction
TOLLIP	Known interactor	KDR	PDCL3	Known interaction
GCA	Known interactor	KDR	SERPINF1	Known interaction
NHSL2	Known interactor	KDR	SRC	Known interaction
UHRF1BP1L	Known interactor	KDR	SHB	Known interaction
PLA2G10	Known interactor	KDR	SHC1	Known interaction
DHRSX	Known interactor	FRS2	KDR	Known interaction
KLHL8	Known interactor	GABARAP	KDR	Known interaction
FAR1	Known interactor	KDR	NCK1	Known interaction
TRIP6	Known interactor	KDR	PLCG1	Known interaction
ZC3H7B	Known interactor	KDR	PLCG2	Known interaction
UHRF2	Known interactor	KDR	MAPK1	Known interaction
SLC51A	Known interactor	KDR	P2RY2	Known interaction
QKI	Known interactor	KDR	YES1	Known interaction
SOX3	Known interactor	KDR	SYNGAP1	Known interaction
METTL27	Known interactor	BTRC	KDR	Known interaction
METTL17	Known interactor	KDR	STYX	Known interaction
HNRNPLL	Known interactor	KDR	STAT1	Known interaction
TRIM38	Known interactor	KDR	PPM1A	Known interaction
PRRC2A	Known interactor	KDR	PPM1B	Known interaction
UBE2E3	Known interactor	IQGAP1	KDR	Known interaction
KIAA2026	Known interactor	FBXW11	KDR	Known interaction
ZCCHC13	Known interactor	KDR	NRP1	Known interaction
WNK2	Known interactor	KDR	VEGFA	Known interaction
PRRC2B	Known interactor	ILKAP	KDR	Known interaction
VCP	Known interactor	ALOX12	KRT5	Known interaction
TBX15	Known interactor	ALOX12B	KRT5	Known interaction
FOXN4	Known interactor	APC	KRT5	Known interaction
FAM193B	Known interactor	DST	KRT5	Known interaction
CDIP1	Known interactor	DSP	KRT5	Known interaction
KLF11	Known interactor	EVPL	KRT5	Known interaction
DIXDC1	Known interactor	KIFC3	KRT5	Known interaction
FAT4	Known interactor	KRT1	KRT5	Known interaction
TMX2	Known interactor	KRT14	KRT5	Known interaction
RBPMS	Known interactor	KRT15	KRT5	Known interaction
VSNL1	Known interactor	KRT25	KRT5	Known interaction
GCFC2	Known interactor	KRT16	KRT5	Known interaction
SUPT20H	Known interactor	KRT24	KRT5	Known interaction
WASHC2C	Known interactor	KRT18	KRT5	Known interaction
DNAJA3	Known interactor	KRT5	TCHP	Known interaction
PIM2	Known interactor	KRT19	KRT5	Known interaction
NUDT21	Known interactor	KRT31	KRT5	Known interaction
LITAF	Known interactor	KRT28	KRT5	Known interaction
DHX37	Known interactor	KRT27	KRT5	Known interaction
MAGEB18	Known interactor	KRT40	KRT5	Known interaction
TENT5A	Known interactor	KRT5	PKP2	Known interaction
EFEMP2	Known interactor	KRT35	KRT5	Known interaction
KAT6A	Known interactor	INCA1	KRT5	Known interaction
MLST8	Known interactor	KRT38	KRT5	Known interaction
RAPGEF4	Known interactor	KRT5	UBE3A	Known interaction
TP53I11	Known interactor	HSPB1	KRT72	Known interaction
KCNAB2	Known interactor	KRT13	KRT72	Known interaction
MYO18A	Known interactor	KRT14	KRT72	Known interaction
SLC6A13	Known interactor	KRT15	KRT72	Known interaction
TCTA	Known interactor	KRT16	KRT72	Known interaction
PLEKHN1	Known interactor	KRT17	KRT72	Known interaction
R3HDM2	Known interactor	KRT18	KRT72	Known interaction
SYBU	Known interactor	KRT19	KRT72	Known interaction
CAMK1	Known interactor	KRT31	KRT72	Known interaction
PANX2	Known interactor	KRT32	KRT72	Known interaction
SPEN	Known interactor	KRT33B	KRT72	Known interaction
BEND2	Known interactor	KRT35	KRT72	Known interaction
ZHX2	Known interactor	KRT24	KRT72	Known interaction
ATXN1L	Known interactor	KRT27	KRT72	Known interaction
MTERF4	Known interactor	KRT25	KRT72	Known interaction
BATF2	Known interactor	KRT38	KRT72	Known interaction
SAR1A	Known interactor	KRT20	KRT72	Known interaction
PIAS1	Known interactor	BLOC1S6	KRT72	Known interaction
YWHAE	Known interactor	KRT40	KRT72	Known interaction
TCAP	Known interactor	ACP1	LCK	Known interaction
SLC25A51	Known interactor	FAS	LCK	Known interaction
TDP2	Known interactor	FASLG	LCK	Known interaction
SF1	Known interactor	AR	LCK	Known interaction
SEMA4G	Known interactor	AXL	LCK	Known interaction
TENT5B	Known interactor	BRCA1	LCK	Known interaction
CLASRP	Known interactor	CBL	LCK	Known interaction
SLC4A2	Known interactor	CD2	LCK	Known interaction
FOSL1	Known interactor	CD3E	LCK	Known interaction
EIF1AY	Known interactor	CD247	LCK	Known interaction
BICRAL	Known interactor	CD4	LCK	Known interaction
MED15	Known interactor	CD5	LCK	Known interaction
FUBP3	Known interactor	CD8A	LCK	Known interaction
CUTC	Known interactor	LCK	MS4A1	Known interaction
TOX4	Known interactor	CD28	LCK	Known interaction
ESRP1	Known interactor	CD38	LCK	Known interaction
ZC3H10	Known interactor	CD44	LCK	Known interaction
H3C1	Known interactor	CD48	LCK	Known interaction
IMMT	Known interactor	CD79A	LCK	Known interaction
SETD2	Known interactor	CD79B	LCK	Known interaction
PRR20C	Known interactor	CDC25C	LCK	Known interaction
FAM153B	Known interactor	CDC42	LCK	Known interaction
NPHP3	Known interactor	CCR5	LCK	Known interaction
ZBTB32	Known interactor	CSF2RB	LCK	Known interaction
PHPT1	Known interactor	CSF3R	LCK	Known interaction
HSFY2	Known interactor	CSK	LCK	Known interaction
SUGP2	Known interactor	CSNK2B	LCK	Known interaction
TRIM32	Known interactor	CTNND1	LCK	Known interaction
PRR20A	Known interactor	CTNND2	LCK	Known interaction
ILVBL	Known interactor	CD55	LCK	Known interaction
KIAA1549L	Known interactor	DLG1	LCK	Known interaction
HSFY1	Known interactor	DOK1	LCK	Known interaction
VSTM2L	Known interactor	EGFR	LCK	Known interaction
EIF4ENIF1	Known interactor	ERBB2	LCK	Known interaction
RBFOX1	Known interactor	ERBB3	LCK	Known interaction
LPAR2	Known interactor	ERBB4	LCK	Known interaction
DZIP3	Known interactor	ESR1	LCK	Known interaction
HEY2	Known interactor	ESR2	LCK	Known interaction
GATAD1	Known interactor	LCK	PTK2B	Known interaction
FAM168A	Known interactor	FCGR3A	LCK	Known interaction
SIX5	Known interactor	FYN	LCK	Known interaction
SORCS3	Known interactor	GAB1	LCK	Known interaction
UNK	Known interactor	GATA3	LCK	Known interaction
DAZ2	Known interactor	LCK	NR3C1	Known interaction
PICALM	Known interactor	IFNAR1	LCK	Known interaction
YY1AP1	Known interactor	IL2RB	LCK	Known interaction
ZNF488	Known interactor	ITK	LCK	Known interaction
EIF3F	Known interactor	JAK3	LCK	Known interaction
USP54	Known interactor	KIR2DL3	LCK	Known interaction
CDRT15P3	Known interactor	KIT	LCK	Known interaction
R3HDM1	Known interactor	FAM166B	LCK	Known interaction
PUM1	Known interactor	LCK	PAG1	Known interaction
DAZAP2	Known interactor	LCK	RIN3	Known interaction
PPP6R2	Known interactor	LCK	SQSTM1	Known interaction
EPN2	Known interactor	LCK	UBAP2	Known interaction
C1orf94	Known interactor	LCK	MAPT	Known interaction
ZHX1	Known interactor	ADAM15	LCK	Known interaction
NLK	Known interactor	EZR	LCK	Known interaction
RAI2	Known interactor	LCK	PECAM1	Known interaction
RBFOX2	Known interactor	DOK3	LCK	Known interaction
EML3	Known interactor	LCK	PTPN22	Known interaction
DCTN3	Known interactor	LCK	SIT1	Known interaction
CPSF7	Known interactor	LCK	TUB	Known interaction
BAALC	Known interactor	LCK	PTK2	Known interaction
KLF5	Known interactor	LAX1	LCK	Known interaction
ITPR3	Known interactor	CDKAL1	LCK	Known interaction
MAP3K1	Known interactor	LCK	STAT3	Known interaction
NBN	Known interactor	LCK	STAT5A	Known interaction
PTPRJ	Known interactor	CDC45	LCK	Known interaction
UBC	Known interactor	LCK	NEDD9	Known interaction
XRCC3	Known interactor	LCK	MET	Known interaction
YY1	Known interactor	LCK	LIME1	Known interaction
USP2	Known interactor	LCK	PTPN6	Known interaction
H2AC18	Known interactor	LCK	PTPRC	Known interaction
H2AC20	Known interactor	FAM174A	LCK	Known interaction
UBE2O	Known interactor	LCK	PTPRF	Known interaction
USP28	Known interactor	LCK	PTPRH	Known interaction
LINC00598	Known interactor	LCK	TRAT1	Known interaction
H2AC4	Known interactor	LCK	UBE3A	Known interaction
BCAR3	Known interactor	LCK	PIK3CA	Known interaction
RB1CC1	Known interactor	ASB9	LCK	Known interaction
USP15	Known interactor	LCK	PIK3R1	Known interaction
USP21	Known interactor	LCK	PI4KA	Known interaction
UBL7	Known interactor	LCK	NFKBIA	Known interaction
ZFP91	Known interactor	LCK	STAT1	Known interaction
CENPA	Known interactor	LCK	SYK	Known interaction
HLA-DOB	Known interactor	LCK	PXN	Known interaction
RPS7	Known interactor	C1QTNF2	LCK	Known interaction
MCM2	Known interactor	LCK	PLCG1	Known interaction
MCM5	Known interactor	LCK	PLCG2	Known interaction
MCM6	Known interactor	LCK	PLD2	Known interaction
NCL	Known interactor	LCK	UHRF2	Known interaction
ZNF227	Known interactor	LCK	SKAP2	Known interaction
MCM10	Known interactor	LCK	VAV1	Known interaction
MDM4	Known interactor	LCK	NOTCH1	Known interaction
TRIP12	Known interactor	LCK	RAF1	Known interaction
TERT	Known interactor	LCK	WASL	Known interaction
HNRNPA2B1	Known interactor	LCK	TRIM35	Known interaction
HNRNPC	Known interactor	LCK	WAS	Known interaction
RUVBL2	Known interactor	LCK	RASA1	Known interaction
ZUP1	Known interactor	LCK	SH2B3	Known interaction
HNRNPU	Known interactor	LCK	SH3BP2	Known interaction
MAP3K5	Known interactor	LCK	SMURF1	Known interaction
GGA3	Known interactor	IKBKG	LCK	Known interaction
CYLC2	Known interactor	LCK	NFKBID	Known interaction
UBE2A	Known interactor	ARHGAP17	LCK	Known interaction
RIN2	Known interactor	GAB2	LCK	Known interaction
VAMP1	Known interactor	CTDSP1	LCK	Known interaction
PEX19	Known interactor	DOK2	LCK	Known interaction
SEC61B	Known interactor	LCK	SH2D2A	Known interaction
PPP1R9B	Known interactor	LCK	LCP2	Known interaction
TEAD2	Known interactor	LCK	ZAP70	Known interaction
NSD3	Known interactor	LCK	PTPN11	Known interaction
UBE4B	Known interactor	LCK	SHC1	Known interaction
HSPA4	Known interactor	LCK	UNC119	Known interaction
SERTAD1	Known interactor	LCK	THY1	Known interaction
TGFB1	Known interactor	LAT	LCK	Known interaction
VHL	Known interactor	KHDRBS1	LCK	Known interaction
MAF1	Known interactor	G3BP1	LCK	Known interaction
NOP53	Known interactor	LCK	MED28	Known interaction
MYL12A	Known interactor	LCK	SKAP1	Known interaction
SFRP4	Known interactor	DEF6	LCK	Known interaction
DEAF1	Known interactor	LCK	PRKACA	Known interaction
FN1	Known interactor	DAPP1	LCK	Known interaction
PDCD6	Known interactor	LCK	PAK2	Known interaction
ZGRF1	Known interactor	LCK	PRKCA	Known interaction
ZNF410	Known interactor	LCK	PRKCD	Known interaction
CDKN2AIP	Known interactor	LCK	TRPV4	Known interaction
H2BU1	Known interactor	LCK	RORB	Known interaction
TUBB	Known interactor	LCK	SMAD3	Known interaction
WRN	Known interactor	LCK	PRKCQ	Known interaction
CRELD2	Known interactor	LCK	MAPK1	Known interaction
SIVA1	Known interactor	LCK	MAPK3	Known interaction
SNRPA	Known interactor	LCK	LZTS2	Known interaction
E4F1	Known interactor	AJUBA	LCK	Known interaction
HUWE1	Known interactor	LCK	SH2D1A	Known interaction
FRAT2	Known interactor	LCK	MUC1	Known interaction
GMNN	Known interactor	GRAP	LCK	Known interaction
TFDP1	Known interactor	LCK	SMAD2	Known interaction
SLC4A1	Known interactor	BCAR1	LCK	Known interaction
TDRD7	Known interactor	LCK	SOS1	Known interaction
TMEFF1	Known interactor	CD247	LY6E	Known interaction
EFHC2	Known interactor	FCGR2B	LY6E	Known interaction
MMRN1	Known interactor	LY6E	TMEM140	Known interaction
USP26	Known interactor	LY6E	MFSD6	Known interaction
ORC4	Known interactor	LY6E	TMEM19	Known interaction
MAPK14	Known interactor	LY6E	TRARG1	Known interaction
EEF2	Known interactor	ACTB	LYN	Known interaction
ISOC2	Known interactor	FASLG	LYN	Known interaction
PTP4A3	Known interactor	AR	LYN	Known interaction
TBRG1	Known interactor	BTK	LYN	Known interaction
TRIM28	Known interactor	CASP3	LYN	Known interaction
MTR	Known interactor	CASP7	LYN	Known interaction
SMARCA4	Known interactor	CASP9	LYN	Known interaction
TMOD1	Known interactor	CBL	LYN	Known interaction
CTBP2	Known interactor	CD19	LYN	Known interaction
ZNF420	Known interactor	LYN	MS4A1	Known interaction
EXOC2	Known interactor	CD22	LYN	Known interaction
MAPK10	Known interactor	CD36	LYN	Known interaction
SNRPB	Known interactor	CD72	LYN	Known interaction
GGA1	Known interactor	CD79A	LYN	Known interaction
SIX2	Known interactor	CD79B	LYN	Known interaction
GLIS1	Known interactor	CDK1	LYN	Known interaction
RPL11	Known interactor	CDK2	LYN	Known interaction
TPI1	Known interactor	CDKN1B	LYN	Known interaction
CTXN3	Known interactor	CREBBP	LYN	Known interaction
MALL	Known interactor	CRKL	LYN	Known interaction
TMEM218	Known interactor	CSF1R	LYN	Known interaction
STAT5A	Known interactor	CSF2RA	LYN	Known interaction
STAT5B	Known interactor	CSF2RB	LYN	Known interaction
TXK	Known interactor	CSF3R	LYN	Known interaction
PPP2R5A	Known interactor	CSK	LYN	Known interaction
HSPD1	Known interactor	CSNK2B	LYN	Known interaction
THBS1	Known interactor	DLG4	LYN	Known interaction
GKAP1	Known interactor	DOK1	LYN	Known interaction
MFHAS1	Known interactor	EGFR	LYN	Known interaction
PDK1	Known interactor	EPOR	LYN	Known interaction
RPS6KA1	Known interactor	ERBB2	LYN	Known interaction
RTN3	Known interactor	ERBB3	LYN	Known interaction
HULC	Known interactor	ERBB4	LYN	Known interaction
RTN1	Known interactor	LYN	PTK2B	Known interaction
PTK6	Known interactor	FCAR	LYN	Known interaction
FLRT3	Known interactor	LYN	MS4A2	Known interaction
PIK3R2	Known interactor	FCER1G	LYN	Known interaction
NECTIN1	Known interactor	FCGR2A	LYN	Known interaction
TNK2	Known interactor	FCGR2B	LYN	Known interaction
VAV1	Known interactor	FOLR1	LYN	Known interaction
KLB	Known interactor	GAB1	LYN	Known interaction
HTR1A	Known interactor	GRIA3	LYN	Known interaction
SH3BP2	Known interactor	HCLS1	LYN	Known interaction
L1CAM	Known interactor	HNRNPK	LYN	Known interaction
TNS2	Known interactor	IGHA1	LYN	Known interaction
LDHA	Known interactor	IL1B	LYN	Known interaction
YES1	Known interactor	IL2RB	LYN	Known interaction
SLA	Known interactor	IL7R	LYN	Known interaction
PDP1	Known interactor	INPP5D	LYN	Known interaction
NRP1	Known interactor	ITPR1	LYN	Known interaction
IL17RD	Known interactor	JAK2	LYN	Known interaction
MMP2	Known interactor	KIT	LYN	Known interaction
SOS1	Known interactor	LCP2	LYN	Known interaction
LRRK1	Known interactor	DOK2	LYN	Known interaction
PAK4	Known interactor	GP6	LYN	Known interaction
PTPN12	Known interactor	LYN	PAG1	Known interaction
HOXC6	Known interactor	LYN	PDE4A	Known interaction
MTA3	Known interactor	LYN	PDE4D	Known interaction
PTPRR	Known interactor	ADAM15	LYN	Known interaction
MTMR3	Known interactor	LYN	MATK	Known interaction
GLCE	Known interactor	LYN	RPS6KB1	Known interaction
RHOBTB2	Known interactor	LYN	PECAM1	Known interaction
RASL10B	Known interactor	LYN	SRC	Known interaction
S100A14	Known interactor	CBLC	LYN	Known interaction
ITGA5	Known interactor	LYN	PPP1R15A	Known interaction
PDLIM2	Known interactor	LYN	PTK2	Known interaction
PPM1A	Known interactor	LYN	STAT3	Known interaction
TFF1	Known interactor	LYN	TRIP10	Known interaction
SLC25A6	Known interactor	LYN	TYK2	Known interaction
RNF130	Known interactor	LYN	NEDD9	Known interaction
KRT8	Known interactor	LYN	MET	Known interaction
RADIL	Known interactor	LYN	PRAM1	Known interaction
GTF3C1	Known interactor	LIME1	LYN	Known interaction
STAT3	Known interactor	LYN	PTPN6	Known interaction
STAT1	Known interactor	LYN	UBB	Known interaction
SMG7	Known interactor	LYN	TRIM63	Known interaction
SRPK2	Known interactor	LYN	PTPRC	Known interaction
POLA2	Known interactor	CHST15	LYN	Known interaction
SH2B1	Known interactor	LYN	TRAT1	Known interaction
RPL8	Known interactor	LYN	PIK3CG	Known interaction
NDUFS6	Known interactor	LYN	SYK	Known interaction
HNRNPL	Known interactor	LYN	TRIM55	Known interaction
SHC2	Known interactor	LYN	PRKCD	Known interaction
SRPK1	Known interactor	LYN	SPHK2	Known interaction
PLCG2	Known interactor	LYN	MME	Known interaction
PGF	Known interactor	LYN	PLCG2	Known interaction
NRP2	Known interactor	LYN	UHRF2	Known interaction
VEGFA	Known interactor	LYN	NMT1	Known interaction
VEGFB	Known interactor	LYN	SKAP2	Known interaction
UBE2L6	Known interactor	BANK1	LYN	Known interaction
FLT3LG	Known interactor	LYN	PRKCQ	Known interaction
SOCS1	Known interactor	LYN	NPHS1	Known interaction
VEGFD	Known interactor	EVL	LYN	Known interaction
VEGFC	Known interactor	GAB2	LYN	Known interaction
ITGB1	Known interactor	LYN	RASA1	Known interaction
SHC3	Known interactor	COASY	LYN	Known interaction
SGK1	Known interactor	LYN	PILRB	Known interaction
NR1H3	Known interactor	LYN	SNCA	Known interaction
NR1H2	Known interactor	LYN	SHC1	Known interaction
YWHAG	Known interactor	LYN	NDFIP2	Known interaction
SIRT1	Known interactor	LYN	RPS6KB2	Known interaction
VDR	Known interactor	LYN	SH2B2	Known interaction
TRAF6	Known interactor	BCAR1	LYN	Known interaction
KPNA2	Known interactor	DOK3	LYN	Known interaction
LNX1	Known interactor	LYN	TEC	Known interaction
UNC119	Known interactor	LYN	SPHK1	Known interaction
TLE1	Known interactor	LYN	RGS16	Known interaction
RUNX1T1	Known interactor	LYN	SLC4A1	Known interaction
MS4A2	Known interactor	LYN	UNC119	Known interaction
STUB1	Known interactor	LYN	PPP1R8	Known interaction
RPS3	Known interactor	KHDRBS1	LYN	Known interaction
RPS3A	Known interactor	LYN	TRIM28	Known interaction
UBASH3A	Known interactor	LYN	MAP4K1	Known interaction
MAP3K3	Known interactor	LYN	SKAP1	Known interaction
NDRG1	Known interactor	DAPP1	LYN	Known interaction
NR3C2	Known interactor	GAB3	LYN	Known interaction
TOMM40	Known interactor	LYN	PAK2	Known interaction
IP6K2	Known interactor	LYN	TRPV4	Known interaction
SGTA	Known interactor	LYN	TNF	Known interaction
SIM1	Known interactor	LYN	PRKDC	Known interaction
SKP1	Known interactor	LYN	MAPK3	Known interaction
SLC2A4	Known interactor	LYN	PLCG1	Known interaction
MTRNR2L1	Known interactor	LYN	MUC1	Known interaction
TBK1	Known interactor	LYN	RPL10	Known interaction
PTGES3	Known interactor	AP1B1	NTRK2	Known interaction
SLC34A1	Known interactor	BDNF	NTRK2	Known interaction
RIPK1	Known interactor	EGFR	NTRK2	Known interaction
UNC45A	Known interactor	ERBB2	NTRK2	Known interaction
ST13	Known interactor	ERBB4	NTRK2	Known interaction
USP19	Known interactor	FYN	NTRK2	Known interaction
LSM1	Known interactor	NCK1	NTRK2	Known interaction
SUGT1	Known interactor	NGFR	NTRK2	Known interaction
SVIL	Known interactor	NTF3	NTRK2	Known interaction
TOMM34	Known interactor	NTF4	NTRK2	Known interaction
STIP1	Known interactor	NTRK2	SORT1	Known interaction
NOS1	Known interactor	GIPC1	NTRK2	Known interaction
NPAS2	Known interactor	DOK5	NTRK2	Known interaction
USP50	Known interactor	NTRK2	PTPN1	Known interaction
WASL	Known interactor	NTRK2	UBB	Known interaction
MAP3K14	Known interactor	NTRK2	TRAF6	Known interaction
TJP1	Known interactor	KIDINS220	NTRK2	Known interaction
PAK1	Known interactor	NTRK2	SHC2	Known interaction
TNFRSF1A	Known interactor	NMNAT1	NTRK2	Known interaction
ITGB1BP2	Known interactor	NTRK2	RASGRF1	Known interaction
PMF1	Known interactor	NTRK2	SQSTM1	Known interaction
NR2C2	Known interactor	NTRK2	PIK3R1	Known interaction
MIS12	Known interactor	NTRK2	POLR2G	Known interaction
UBE2N	Known interactor	NTRK2	SHC1	Known interaction
PIM1	Known interactor	FRS3	NTRK2	Known interaction
UCHL1	Known interactor	FRS2	NTRK2	Known interaction
PPIL2	Known interactor	DYNLL1	NTRK2	Known interaction
SMYD3	Known interactor	NTRK2	PLCG1	Known interaction
PPARA	Known interactor	NTRK2	SH2B2	Known interaction
PPID	Known interactor	NTRK2	SHC3	Known interaction
PABPN1	Known interactor	NTRK2	SH2B1	Known interaction
PPP5C	Known interactor	NCK2	NTRK2	Known interaction
IKBKE	Known interactor	NDFIP1	NTRK2	Known interaction
IRAK1	Known interactor	NTRK2	PTPN11	Known interaction
IRF3	Known interactor	CD274	PDCD1	Known interaction
KEAP1	Known interactor	PDCD1	PDCD1LG2	Known interaction
SMYD2	Known interactor	AKT1	PDGFRA	Known interaction
TOMM70	Known interactor	ARNT	PDGFRA	Known interaction
RAD51	Known interactor	CAV1	PDGFRA	Known interaction
RPAP3	Known interactor	CAV3	PDGFRA	Known interaction
NSL1	Known interactor	CBL	PDGFRA	Known interaction
TSSK6	Known interactor	CCND2	PDGFRA	Known interaction
MKNK1	Known interactor	CD44	PDGFRA	Known interaction
MAST1	Known interactor	CDK4	PDGFRA	Known interaction
YWHAB	Known interactor	CDK6	PDGFRA	Known interaction
TNNT1	Known interactor	CDKN2B	PDGFRA	Known interaction
UBE3A	Known interactor	CDKN2C	PDGFRA	Known interaction
TAF1D	Known interactor	CRK	PDGFRA	Known interaction
HSPA9	Known interactor	CRKL	PDGFRA	Known interaction
MTTP	Known interactor	EGFR	PDGFRA	Known interaction
POLR2E	Known interactor	EPHA2	PDGFRA	Known interaction
SUPT6H	Known interactor	ERBB2	PDGFRA	Known interaction
TG	Known interactor	ERBB3	PDGFRA	Known interaction
TLR1	Known interactor	FGFR4	PDGFRA	Known interaction
TLR2	Known interactor	GRB14	PDGFRA	Known interaction
TLR4	Known interactor	GRM1	PDGFRA	Known interaction
RXFP3	Known interactor	HGF	PDGFRA	Known interaction
SGTB	Known interactor	ITGAV	PDGFRA	Known interaction
OS9	Known interactor	ITGB3	PDGFRA	Known interaction
TXNDC11	Known interactor	JAK1	PDGFRA	Known interaction
SOCS5	Known interactor	MYC	PDGFRA	Known interaction
IRS1	Known interactor	NF2	PDGFRA	Known interaction
IRS2	Known interactor	PDGFA	PDGFRA	Known interaction
STAT6	Known interactor	PDGFB	PDGFRA	Known interaction
PPL	Known interactor	KDELR2	PDGFRA	Known interaction
PSMA1	Known interactor	PDGFRA	TGFBR2	Known interaction
LZTS1	Known interactor	PDGFRA	STK11	Known interaction
TXN2	Known interactor	AURKA	PDGFRA	Known interaction
TNS4	Known interactor	FZR1	PDGFRA	Known interaction
LZTS2	Known interactor	PDGFRA	SNX4	Known interaction
SH2D2A	Known interactor	FBXO25	PDGFRA	Known interaction
TIMP3	Known interactor	PDGFRA	PTPN11	Known interaction
PDCL3	Known interactor	PDGFRA	SLC9A3R1	Known interaction
SERPINF1	Known interactor	LATS2	PDGFRA	Known interaction
SYNGAP1	Known interactor	PDGFRA	SHF	Known interaction
STYX	Known interactor	KASH5	PDGFRA	Known interaction
PPM1B	Known interactor	PDGFRA	SNX6	Known interaction
TCHP	Known interactor	PDGFRA	PDGFRB	Known interaction
PKP2	Known interactor	PDGFRA	PIK3CA	Known interaction
MS4A1	Known interactor	PDGFRA	STAT3	Known interaction
PAG1	Known interactor	PDGFRA	PIK3R1	Known interaction
RIN3	Known interactor	PDGFRA	SNX2	Known interaction
SQSTM1	Known interactor	PDGFRA	SHB	Known interaction
UBAP2	Known interactor	PDGFRA	TTYH2	Known interaction
PTPN22	Known interactor	PDGFRA	SMURF1	Known interaction
SIT1	Known interactor	PDGFRA	ULBP2	Known interaction
TUB	Known interactor	PDGFRA	SRPK1	Known interaction
NEDD9	Known interactor	PDGFRA	PLCG1	Known interaction
PTPRH	Known interactor	PDGFC	PDGFRA	Known interaction
TRAT1	Known interactor	PDGFRA	PRMT5	Known interaction
PIK3CA	Known interactor	BECN1	PDGFRA	Known interaction
PI4KA	Known interactor	MAP2K5	PDGFRA	Known interaction
NOTCH1	Known interactor	PDGFRA	TERT	Known interaction
TRIM35	Known interactor	PDGFRA	PLPP6	Known interaction
WAS	Known interactor	PDGFRA	RAF1	Known interaction
SH2B3	Known interactor	PDGFRA	STAT1	Known interaction
SMURF1	Known interactor	PDGFRA	TP53	Known interaction
NFKBID	Known interactor	PDGFRA	STAT5A	Known interaction
ZAP70	Known interactor	PDGFRA	STAT5B	Known interaction
THY1	Known interactor	ABL1	PDGFRB	Known interaction
TRPV4	Known interactor	ABL2	PDGFRB	Known interaction
RORB	Known interactor	ARAF	PDGFRB	Known interaction
PRKCQ	Known interactor	BAG1	PDGFRB	Known interaction
SH2D1A	Known interactor	CAV1	PDGFRB	Known interaction
TMEM140	Known interactor	CAV3	PDGFRB	Known interaction
MFSD6	Known interactor	CBL	PDGFRB	Known interaction
TMEM19	Known interactor	COPA	PDGFRB	Known interaction
TRARG1	Known interactor	COPB1	PDGFRB	Known interaction
PDE4A	Known interactor	CRK	PDGFRB	Known interaction
PPP1R15A	Known interactor	PDGFRB	S1PR1	Known interaction
TRIP10	Known interactor	EGFR	PDGFRB	Known interaction
TYK2	Known interactor	ERBB2	PDGFRB	Known interaction
PRAM1	Known interactor	FYN	PDGFRB	Known interaction
UBB	Known interactor	GAB1	PDGFRB	Known interaction
PIK3CG	Known interactor	GRB2	PDGFRB	Known interaction
SPHK2	Known interactor	GRB7	PDGFRB	Known interaction
MME	Known interactor	GRB10	PDGFRB	Known interaction
PILRB	Known interactor	GRB14	PDGFRB	Known interaction
NDFIP2	Known interactor	ITGB3	PDGFRB	Known interaction
SH2B2	Known interactor	JAK1	PDGFRB	Known interaction
TEC	Known interactor	JAK2	PDGFRB	Known interaction
SPHK1	Known interactor	KRT31	PDGFRB	Known interaction
PPP1R8	Known interactor	KRT34	PDGFRB	Known interaction
MAP4K1	Known interactor	NCK1	PDGFRB	Known interaction
TNF	Known interactor	NEDD4	PDGFRB	Known interaction
SORT1	Known interactor	PDGFB	PDGFRB	Known interaction
POLR2G	Known interactor	PDGFRB	TYK2	Known interaction
PDCD1LG2	Known interactor	PDGFRB	RAF1	Known interaction
TGFBR2	Known interactor	PDGFRB	SLC9A3R2	Known interaction
SNX4	Known interactor	PDGFRB	TPTE	Known interaction
SLC9A3R1	Known interactor	KPRP	PDGFRB	Known interaction
SHF	Known interactor	PDGFRB	PTPN6	Known interaction
SNX6	Known interactor	PDGFRB	SNX4	Known interaction
SNX2	Known interactor	PDGFRB	PIK3C2B	Known interaction
TTYH2	Known interactor	PDGFRB	PTPN11	Known interaction
ULBP2	Known interactor	PDGFRB	SLC9A3R1	Known interaction
PRMT5	Known interactor	PDGFRB	RASA1	Known interaction
PLPP6	Known interactor	PDGFRB	PTPRJ	Known interaction
S1PR1	Known interactor	PDGFRB	TRIP6	Known interaction
SLC9A3R2	Known interactor	PDGFRB	PIK3CA	Known interaction
PIK3C2B	Known interactor	KRTAP4-12	PDGFRB	Known interaction
PRDX2	Known interactor	PDGFRB	PIK3R1	Known interaction
SNX1	Known interactor	PDGFRB	PIK3R2	Known interaction
PPM1L	Known interactor	CEP76	PDGFRB	Known interaction
TOM1L1	Known interactor	PDGFRB	PTK2	Known interaction
TMEM14B	Known interactor	PDGFRB	PIK3R3	Known interaction
STK19	Known interactor	PDGFRB	STAT1	Known interaction
TOPBP1	Known interactor	PDGFRB	SRC	Known interaction
XRCC5	Known interactor	PDGFRB	SHC1	Known interaction
RAD17	Known interactor	PDGFRB	PTPN2	Known interaction
UBQLN2	Known interactor	PDAP1	PDGFRB	Known interaction
ZNF620	Known interactor	PDGFRB	RPS6KB2	Known interaction
SAP18	Known interactor	PDGFRB	TNK2	Known interaction
TRIM27	Known interactor	PDGFRB	STAT5A	Known interaction
ZBED1	Known interactor	KLHL12	PDGFRB	Known interaction
SORBS3	Known interactor	PDGFRB	PLCG1	Known interaction
SMARCA5	Known interactor	PDGFRB	PRDX2	Known interaction
PRKAR1B	Known interactor	PDGFD	PDGFRB	Known interaction
USHBP1	Known interactor	PDGFRB	SOCS1	Known interaction
ZNF655	Known interactor	PDGFRB	YES1	Known interaction
RRM2B	Known interactor	PDGFRB	PTEN	Known interaction
SDCBP	Known interactor	KRTAP12-3	PDGFRB	Known interaction
SP3	Known interactor	PDGFRB	PTPN1	Known interaction
SP4	Known interactor	EIF2AK2	PDGFRB	Known interaction
ZBTB16	Known interactor	PDGFRB	VAV1	Known interaction
SRF	Known interactor	PDGFRB	SNX1	Known interaction
SUB1	Known interactor	PDGFRB	SNX2	Known interaction
TAF4	Known interactor	KRTAP10-9	PDGFRB	Known interaction
TAL1	Known interactor	PDGFRB	PPM1L	Known interaction
TBP	Known interactor	PDGFRB	STAT3	Known interaction
ZBTB2	Known interactor	NCK2	PDGFRB	Known interaction
TLX3	Known interactor	PDGFRB	STAT5B	Known interaction
ZBTB7A	Known interactor	PDGFRB	SYNGAP1	Known interaction
USP39	Known interactor	PDPN	TOM1L1	Known interaction
TRAF1	Known interactor	PDPN	TMEM14B	Known interaction
TRAF3	Known interactor	MDM2	POLE	Known interaction
WWOX	Known interactor	PCNA	POLE	Known interaction
VIL1	Known interactor	POLA1	POLE	Known interaction
TRPC6	Known interactor	POLE	STK19	Known interaction
ZNF189	Known interactor	ABHD16A	POLE	Known interaction
TNFRSF11A	Known interactor	POLE	POLE2	Known interaction
YTHDC1	Known interactor	POLE	TOPBP1	Known interaction
WBP11	Known interactor	GINS4	POLE	Known interaction
TYRO3	Known interactor	POLD4	POLE	Known interaction
SYN1	Known interactor	POLE	POLE4	Known interaction
TRIM50	Known interactor	POLE	XRCC5	Known interaction
STX17	Known interactor	POLE	RAD17	Known interaction
VCL	Known interactor	EEF1A1	POLE2	Known interaction
STAP2	Known interactor	AGFG1	POLE2	Known interaction
SRCIN1	Known interactor	PKM	POLE2	Known interaction
YWHAH	Known interactor	POLE2	TBX15	Known interaction
TAMALIN	Known interactor	MAPRE1	POLE2	Known interaction
TRIM7	Known interactor	ERG28	POLE2	Known interaction
USP8	Known interactor	POLE2	UBQLN2	Known interaction
THRA	Known interactor	KAT5	POLE2	Known interaction
THRB	Known interactor	POLE2	ZNF620	Known interaction
TIAM1	Known interactor	POLE2	SAP18	Known interaction
TRMO	Known interactor	POLE2	TLE1	Known interaction
TMPO	Known interactor	POLE2	REL	Known interaction
XPA	Known interactor	POLE2	POLE4	Known interaction
UBE2D3	Known interactor	POLE2	TRIM27	Known interaction
YWHAQ	Known interactor	POLE2	ZBED1	Known interaction
VIM	Known interactor	EXOSC4	POLE2	Known interaction
UCHL5	Known interactor	BAIAP2L2	POLE2	Known interaction
VDAC1	Known interactor	POLE2	SORBS3	Known interaction
UPF2	Known interactor	APP	POLE3	Known interaction
TUBGCP4	Known interactor	DR1	POLE3	Known interaction
TUBGCP3	Known interactor	POLE3	SMARCA5	Known interaction
WTIP	Known interactor	DRAP1	POLE3	Known interaction
WTAP	Known interactor	BAZ1A	POLE3	Known interaction
ZNF205	Known interactor	POLE3	POLE4	Known interaction
ZRANB1	Known interactor	CHRAC1	POLE3	Known interaction
ABCA7	Novel interactor	NFYB	POLE4	Known interaction
ACVR1B	Novel interactor	POLE4	PRKAR1B	Known interaction
ADD1	Novel interactor	HSPA13	POLE4	Known interaction
AGXT	Novel interactor	POLE4	UBE3A	Known interaction
AKR1B1	Novel interactor	HGS	PRR5	Known interaction
ALAD	Novel interactor	GPSM3	PRR5	Known interaction
ALB	Novel interactor	PRR5	USHBP1	Known interaction
ALOX5AP	Novel interactor	DESI1	PRR5	Known interaction
ALPP	Novel interactor	CTNNA3	PRR5	Known interaction
AMHR2	Novel interactor	BMI1	RRM1	Known interaction
AMPH	Novel interactor	CDC42	RRM1	Known interaction
AOX1	Novel interactor	PPP1CC	RRM1	Known interaction
APC2	Novel interactor	RNF2	RRM1	Known interaction
AQP5	Novel interactor	RRM1	ZNF655	Known interaction
ARFGEF1	Novel interactor	RRM1	RRM2B	Known interaction
ARL2BP	Novel interactor	RRM1	SUMO2	Known interaction
ASAP2	Novel interactor	RRM1	RRM2	Known interaction
ASTN2	Novel interactor	RRM1	YWHAG	Known interaction
ATOH1	Novel interactor	LRIF1	RRM1	Known interaction
ATP5G3	Novel interactor	CDK1	RRM2	Known interaction
B3GNT3	Novel interactor	CDH1	RRM2	Known interaction
B4GALT4	Novel interactor	PLK3	RRM2	Known interaction
BARX1	Novel interactor	KAT5	RRM2	Known interaction
BCDIN3D	Novel interactor	RRM2	SDCBP	Known interaction
BCS1L	Novel interactor	RRM2	RRM2B	Known interaction
BRD2	Novel interactor	DNM1L	RRM2	Known interaction
BST2	Novel interactor	RRM2	TP53	Known interaction
C20orf85	Novel interactor	PARP1	SP1	Known interaction
C6orf203	Novel interactor	AHR	SP1	Known interaction
C7	Novel interactor	AKT1	SP1	Known interaction
C9orf9	Novel interactor	AR	SP1	Known interaction
CA9	Novel interactor	ARNT	SP1	Known interaction
CACNA1S	Novel interactor	KIF1A	SP1	Known interaction
CALML5	Novel interactor	CCND1	SP1	Known interaction
CAMK1D	Novel interactor	BCL6	SP1	Known interaction
CAPN2	Novel interactor	BRCA1	SP1	Known interaction
CAPRIN1	Novel interactor	CASP3	SP1	Known interaction
CCDC74B	Novel interactor	CASP6	SP1	Known interaction
CCR7	Novel interactor	CASP7	SP1	Known interaction
CCT8L2	Novel interactor	CCNA2	SP1	Known interaction
CD244	Novel interactor	CD2	SP1	Known interaction
CD84	Novel interactor	CDK1	SP1	Known interaction
CDC26	Novel interactor	CDK2	SP1	Known interaction
CDC40	Novel interactor	CEBPB	SP1	Known interaction
CDK14	Novel interactor	KLF6	SP1	Known interaction
CDK20	Novel interactor	CSNK2A1	SP1	Known interaction
CDK5R2	Novel interactor	CTNNB1	SP1	Known interaction
CDK8	Novel interactor	DDX5	SP1	Known interaction
CDX1	Novel interactor	E2F1	SP1	Known interaction
CELA2A	Novel interactor	E2F2	SP1	Known interaction
CELA2B	Novel interactor	E2F3	SP1	Known interaction
CETN3	Novel interactor	EGR1	SP1	Known interaction
CHIC2	Novel interactor	ELF1	SP1	Known interaction
CHRM3	Novel interactor	EP300	SP1	Known interaction
CITED4	Novel interactor	ESR1	SP1	Known interaction
CLCF1	Novel interactor	ESR2	SP1	Known interaction
CLK1	Novel interactor	ESRRA	SP1	Known interaction
CLMP	Novel interactor	ESRRB	SP1	Known interaction
CNOT6L	Novel interactor	ESRRG	SP1	Known interaction
COPS8	Novel interactor	ETS1	SP1	Known interaction
CPS1	Novel interactor	NR5A1	SP1	Known interaction
CPVL	Novel interactor	GABPA	SP1	Known interaction
CREG1	Novel interactor	GATA1	SP1	Known interaction
CRH	Novel interactor	GATA3	SP1	Known interaction
CRHBP	Novel interactor	GATA4	SP1	Known interaction
CTRC	Novel interactor	HBZ	SP1	Known interaction
CTRL	Novel interactor	HCFC1	SP1	Known interaction
CUL4B	Novel interactor	HTT	SP1	Known interaction
CUZD1	Novel interactor	HDAC1	SP1	Known interaction
DCTD	Novel interactor	HDAC2	SP1	Known interaction
DCTN1	Novel interactor	HIF1A	SP1	Known interaction
DES	Novel interactor	HINT1	SP1	Known interaction
DFNB31	Novel interactor	HMGA1	SP1	Known interaction
DNAI1	Novel interactor	HNF4A	SP1	Known interaction
DPAGT1	Novel interactor	HOXC11	SP1	Known interaction
DPYD	Novel interactor	HSPA8	SP1	Known interaction
DPYSL2	Novel interactor	IL1B	SP1	Known interaction
DRD3	Novel interactor	JUN	SP1	Known interaction
DTYMK	Novel interactor	LMO2	SP1	Known interaction
EIF2B1	Novel interactor	SMAD2	SP1	Known interaction
EIF2B2	Novel interactor	SMAD3	SP1	Known interaction
EIF3FP2	Novel interactor	SMAD4	SP1	Known interaction
EIF3H	Novel interactor	MBD1	SP1	Known interaction
EIF4EBP1	Novel interactor	MEF2C	SP1	Known interaction
EIF4G2	Novel interactor	MEF2D	SP1	Known interaction
ELK4	Novel interactor	MSX1	SP1	Known interaction
ENDOU	Novel interactor	MYC	SP1	Known interaction
ENPP7	Novel interactor	MYCN	SP1	Known interaction
EPB41L3	Novel interactor	MYOD1	SP1	Known interaction
EPB41L4B	Novel interactor	MYOG	SP1	Known interaction
EPX	Novel interactor	NAP1L1	SP1	Known interaction
ERN2	Novel interactor	NFKB1	SP1	Known interaction
ETV6	Novel interactor	NFKB2	SP1	Known interaction
EVA1A	Novel interactor	NFYA	SP1	Known interaction
EXOC4	Novel interactor	NFYB	SP1	Known interaction
FAM168B	Novel interactor	NFYC	SP1	Known interaction
FAXDC2	Novel interactor	NKX3-1	SP1	Known interaction
FBLIM1	Novel interactor	NOS3	SP1	Known interaction
FJX1	Novel interactor	NPM1	SP1	Known interaction
FMO1	Novel interactor	PML	SP1	Known interaction
FMR1	Novel interactor	POU2F1	SP1	Known interaction
GCG	Novel interactor	PRKCZ	SP1	Known interaction
GGCT	Novel interactor	PRKDC	SP1	Known interaction
GJB3	Novel interactor	MAPK1	SP1	Known interaction
GLI4	Novel interactor	MAPK3	SP1	Known interaction
GLIPR2	Novel interactor	MAPK8	SP1	Known interaction
GLP1R	Novel interactor	PSMC5	SP1	Known interaction
GML	Novel interactor	PURA	SP1	Known interaction
GMPS	Novel interactor	RARA	SP1	Known interaction
GNPDA1	Novel interactor	RB1	SP1	Known interaction
GOPC	Novel interactor	RBBP4	SP1	Known interaction
GPAA1	Novel interactor	RBL1	SP1	Known interaction
GPD1	Novel interactor	REL	SP1	Known interaction
GPR12	Novel interactor	RELA	SP1	Known interaction
GPR6	Novel interactor	RNF4	SP1	Known interaction
GPRC5B	Novel interactor	RORA	SP1	Known interaction
GRASP	Novel interactor	RXRA	SP1	Known interaction
GRIA1	Novel interactor	SHC1	SP1	Known interaction
GRIN1	Novel interactor	HLTF	SP1	Known interaction
GRK4	Novel interactor	SMARCC1	SP1	Known interaction
GSN	Novel interactor	SMARCC2	SP1	Known interaction
GSTA2	Novel interactor	SP1	SUMO2	Known interaction
HCRTR1	Novel interactor	SOX10	SP1	Known interaction
HDGFRP3	Novel interactor	SP1	SP3	Known interaction
HIPK3	Novel interactor	SP1	SP4	Known interaction
HLA-DPB1	Novel interactor	SP1	ZBTB16	Known interaction
HLA-DQA2	Novel interactor	SP1	SREBF1	Known interaction
HMG20B	Novel interactor	SP1	SREBF2	Known interaction
HMGB1	Novel interactor	SP1	SRF	Known interaction
HNRNPA1	Novel interactor	NUP62	SP1	Known interaction
HNRNPH1	Novel interactor	POGZ	SP1	Known interaction
HPCA	Novel interactor	SOX8	SP1	Known interaction
IDUA	Novel interactor	PPP1R13L	SP1	Known interaction
IGHA2	Novel interactor	KLF4	SP1	Known interaction
IGHD	Novel interactor	PPIG	SP1	Known interaction
IKZF3	Novel interactor	MIS18BP1	SP1	Known interaction
IL1RL1	Novel interactor	LDB1	SP1	Known interaction
IL6	Novel interactor	PER3	SP1	Known interaction
IL7	Novel interactor	SP1	SUB1	Known interaction
IMP4	Novel interactor	ATF7IP2	SP1	Known interaction
IRF2BPL	Novel interactor	CCNA1	SP1	Known interaction
ITGAM	Novel interactor	SP1	TAF4	Known interaction
ITSN2	Novel interactor	SP1	TAL1	Known interaction
JRK	Novel interactor	ARHGAP21	SP1	Known interaction
KCNS1	Novel interactor	SP1	TBP	Known interaction
KDM4B	Novel interactor	SP1	VEGFA	Known interaction
KIAA1524	Novel interactor	SP1	VHL	Known interaction
KIF1B	Novel interactor	NEPRO	SP1	Known interaction
KLHDC3	Novel interactor	SP1	ZBTB2	Known interaction
KLHL41	Novel interactor	OGT	SP1	Known interaction
KMT2D	Novel interactor	SF3A1	SP1	Known interaction
KRT4	Novel interactor	SP1	TLX3	Known interaction
KRT6A	Novel interactor	SP1	ZBTB7A	Known interaction
KRT6B	Novel interactor	SP1	YY1	Known interaction
KRT7	Novel interactor	NR2F1	SP1	Known interaction
KRT74	Novel interactor	NCOR1	SP1	Known interaction
KRT78	Novel interactor	NCOR2	SP1	Known interaction
KRT80	Novel interactor	CTCFL	SP1	Known interaction
LARP4	Novel interactor	BCL11B	SP1	Known interaction
LHX1	Novel interactor	KLF10	SP1	Known interaction
LOC151121	Novel interactor	PSIP1	SP1	Known interaction
LPIN1	Novel interactor	CBX5	SP1	Known interaction
MAP3K7	Novel interactor	DROSHA	SP1	Known interaction
MCL1	Novel interactor	ATF7IP	SP1	Known interaction
MGAT4A	Novel interactor	MIER1	SP1	Known interaction
MGMT	Novel interactor	SENP6	SP1	Known interaction
MIPEP	Novel interactor	AATF	SP1	Known interaction
MITF	Novel interactor	SP1	TP73	Known interaction
MMP17	Novel interactor	SP1	USP39	Known interaction
MTX2	Novel interactor	MTREX	SP1	Known interaction
MVD	Novel interactor	SP1	TP53	Known interaction
MYL6B	Novel interactor	BCOR	SP1	Known interaction
NADSYN1	Novel interactor	SP1	TPI1	Known interaction
NBR2	Novel interactor	ABL1	SRC	Known interaction
NCDN	Novel interactor	ACTN1	SRC	Known interaction
NDUFV2	Novel interactor	ADRB2	SRC	Known interaction
NEK7	Novel interactor	ADRB3	SRC	Known interaction
NELFB	Novel interactor	GRK2	SRC	Known interaction
NFIB	Novel interactor	AKT1	SRC	Known interaction
NFX1	Novel interactor	ALDOB	SRC	Known interaction
NID2	Novel interactor	ANXA1	SRC	Known interaction
NKX2-5	Novel interactor	ANXA2	SRC	Known interaction
NPBWR2	Novel interactor	ANXA7	SRC	Known interaction
NPIPB5	Novel interactor	FASLG	SRC	Known interaction
NPPA	Novel interactor	AR	SRC	Known interaction
NRG1	Novel interactor	ARHGAP1	SRC	Known interaction
NUDC	Novel interactor	ARR3	SRC	Known interaction
NUP98	Novel interactor	ATP2B4	SRC	Known interaction
NUPR1	Novel interactor	AXL	SRC	Known interaction
NXF1	Novel interactor	BAAT	SRC	Known interaction
NXNL2	Novel interactor	BCR	SRC	Known interaction
OAT	Novel interactor	CEACAM1	SRC	Known interaction
OCRL	Novel interactor	BMX	SRC	Known interaction
OR51B4	Novel interactor	CA3	SRC	Known interaction
OR6B3	Novel interactor	CASP8	SRC	Known interaction
PARK7	Novel interactor	CAV1	SRC	Known interaction
PARP3	Novel interactor	CAV2	SRC	Known interaction
PARP4	Novel interactor	CBL	SRC	Known interaction
PAX6	Novel interactor	CD33	SRC	Known interaction
PDCD4	Novel interactor	CD36	SRC	Known interaction
PENK	Novel interactor	CD44	SRC	Known interaction
PEX3	Novel interactor	CD59	SRC	Known interaction
PHB	Novel interactor	CDK1	SRC	Known interaction
PHLDA2	Novel interactor	CDC25A	SRC	Known interaction
PI3	Novel interactor	CDH5	SRC	Known interaction
PIEZO1	Novel interactor	CDK5	SRC	Known interaction
PIP	Novel interactor	CDKN1B	SRC	Known interaction
PITX3	Novel interactor	CFL1	SRC	Known interaction
PLAUR	Novel interactor	CEACAM3	SRC	Known interaction
PLCL1	Novel interactor	CHUK	SRC	Known interaction
PLIN3	Novel interactor	CLTC	SRC	Known interaction
PLN	Novel interactor	CRMP1	SRC	Known interaction
PLTP	Novel interactor	CSK	SRC	Known interaction
PLXNA1	Novel interactor	CTNNB1	SRC	Known interaction
PNMA2	Novel interactor	CTNND1	SRC	Known interaction
PNPLA3	Novel interactor	CTSV	SRC	Known interaction
PNPLA8	Novel interactor	DAB1	SRC	Known interaction
POTEH	Novel interactor	DAB2	SRC	Known interaction
PRDM13	Novel interactor	DAG1	SRC	Known interaction
PRDM2	Novel interactor	DGKA	SRC	Known interaction
PRDM7	Novel interactor	DLG4	SRC	Known interaction
PRKAG1	Novel interactor	DNM1	SRC	Known interaction
PRMT1	Novel interactor	DNM2	SRC	Known interaction
PROS1	Novel interactor	DOK1	SRC	Known interaction
PRRX1	Novel interactor	EFNA5	SRC	Known interaction
PSMD13	Novel interactor	EFNB1	SRC	Known interaction
PTPRT	Novel interactor	EFNB2	SRC	Known interaction
PTRH2	Novel interactor	EGFR	SRC	Known interaction
PYGL	Novel interactor	EMD	SRC	Known interaction
QRFP	Novel interactor	CTTN	SRC	Known interaction
RAN	Novel interactor	ENO1	SRC	Known interaction
RAPGEF3	Novel interactor	EPHA3	SRC	Known interaction
RASSF9	Novel interactor	EPHA4	SRC	Known interaction
RBBP6	Novel interactor	EPHB2	SRC	Known interaction
REG1A	Novel interactor	EPS8	SRC	Known interaction
REG3G	Novel interactor	ERBB2	SRC	Known interaction
RFX5	Novel interactor	ERBB3	SRC	Known interaction
RGS4	Novel interactor	ERBB4	SRC	Known interaction
RHOQ	Novel interactor	ESR1	SRC	Known interaction
RND2	Novel interactor	ESR2	SRC	Known interaction
RNH1	Novel interactor	ETS1	SRC	Known interaction
RPL19	Novel interactor	ETS2	SRC	Known interaction
RPS20	Novel interactor	FANCC	SRC	Known interaction
SAV1	Novel interactor	PTK2B	SRC	Known interaction
SBNO2	Novel interactor	FGR	SRC	Known interaction
SCAF11	Novel interactor	FHIT	SRC	Known interaction
SCARB1	Novel interactor	FOXO1	SRC	Known interaction
SCUBE1	Novel interactor	FLNA	SRC	Known interaction
SCZD1	Novel interactor	FYB1	SRC	Known interaction
SEC23IP	Novel interactor	GAB1	SRC	Known interaction
SERPINC1	Novel interactor	GFAP	SRC	Known interaction
SERTAD3	Novel interactor	GJA1	SRC	Known interaction
SGCA	Novel interactor	GJB1	SRC	Known interaction
SGK3	Novel interactor	GRB2	SRC	Known interaction
SGOL1	Novel interactor	GRB10	SRC	Known interaction
SH2D3A	Novel interactor	GRIN2A	SRC	Known interaction
SHMT2	Novel interactor	GRIN2B	SRC	Known interaction
SHOX2	Novel interactor	NR3C1	SRC	Known interaction
SLC11A1	Novel interactor	ARHGAP35	SRC	Known interaction
SLC20A1	Novel interactor	GTF2I	SRC	Known interaction
SLC22A18	Novel interactor	GUCY2C	SRC	Known interaction
SLC22A18AS	Novel interactor	HLA-A	SRC	Known interaction
SLC25A27	Novel interactor	HLA-B	SRC	Known interaction
SLC7A5	Novel interactor	HNRNPK	SRC	Known interaction
SLMO2	Novel interactor	HRAS	SRC	Known interaction
SMCHD1	Novel interactor	IGF1R	SRC	Known interaction
SNRPA1	Novel interactor	IKBKB	SRC	Known interaction
SORD	Novel interactor	IL6R	SRC	Known interaction
SP7	Novel interactor	INPPL1	SRC	Known interaction
SPINK1	Novel interactor	INSR	SRC	Known interaction
SPOCK1	Novel interactor	ITGB3	SRC	Known interaction
SRP72	Novel interactor	ITK	SRC	Known interaction
ST3GAL3	Novel interactor	JUP	SRC	Known interaction
STIM1	Novel interactor	KCNA5	SRC	Known interaction
STK16	Novel interactor	KCNB1	SRC	Known interaction
STK32B	Novel interactor	KIT	SRC	Known interaction
TAF1B	Novel interactor	LRP1	SRC	Known interaction
TAF3	Novel interactor	MAP2	SRC	Known interaction
TAL2	Novel interactor	MAPT	SRC	Known interaction
TARBP2	Novel interactor	MATK	SRC	Known interaction
TBX20	Novel interactor	CD46	SRC	Known interaction
TCF25	Novel interactor	MDM2	SRC	Known interaction
TCIRG1	Novel interactor	MET	SRC	Known interaction
THOC1	Novel interactor	MST1R	SRC	Known interaction
TMED1	Novel interactor	MT-ND2	SRC	Known interaction
TMPRSS15	Novel interactor	MUC1	SRC	Known interaction
TNC	Novel interactor	MYLK	SRC	Known interaction
TOMM7	Novel interactor	NEDD4	SRC	Known interaction
TPMT	Novel interactor	NFKBIA	SRC	Known interaction
TPSAB1	Novel interactor	NMT1	SRC	Known interaction
TRAPPC2L	Novel interactor	NOS2	SRC	Known interaction
TRPA1	Novel interactor	NPHS1	SRC	Known interaction
TRPV1	Novel interactor	DDR2	SRC	Known interaction
TTC38	Novel interactor	P2RY2	SRC	Known interaction
TUBA3E	Novel interactor	PAK2	SRC	Known interaction
TUFM	Novel interactor	PDE4D	SRC	Known interaction
ULK1	Novel interactor	PDE6G	SRC	Known interaction
UQCR11	Novel interactor	PDPK1	SRC	Known interaction
USP13	Novel interactor	PECAM1	SRC	Known interaction
UTP3	Novel interactor	PGR	SRC	Known interaction
VSIG4	Novel interactor	PIK3R1	SRC	Known interaction
VWC2L	Novel interactor	PKD1	SRC	Known interaction
WNT3	Novel interactor	PLCG1	SRC	Known interaction
WNT6	Novel interactor	PLD1	SRC	Known interaction
WNT7B	Novel interactor	PLD2	SRC	Known interaction
WTH3DI	Novel interactor	PLSCR1	SRC	Known interaction
XPO4	Novel interactor	PPARD	SRC	Known interaction
XPO7	Novel interactor	PPP2CB	SRC	Known interaction
YBX1	Novel interactor	PTPA	SRC	Known interaction
ZBTB48	Novel interactor	PRKACA	SRC	Known interaction
ZFP36L2	Novel interactor	PRKCA	SRC	Known interaction
ZFPM2	Novel interactor	PRKCD	SRC	Known interaction
ZFYVE1	Novel interactor	PRKCE	SRC	Known interaction
ZSCAN20	Novel interactor	PRKCH	SRC	Known interaction
		PRKCI	SRC	Known interaction
		PRKD1	SRC	Known interaction
		PRKCZ	SRC	Known interaction
		MAPK3	SRC	Known interaction
		MAP2K1	SRC	Known interaction
		PTK2	SRC	Known interaction
		PTPN1	SRC	Known interaction
		PTPN2	SRC	Known interaction
		PTPN6	SRC	Known interaction
		PTPN11	SRC	Known interaction
		PTPRA	SRC	Known interaction
		PTPRC	SRC	Known interaction
		PTPRE	SRC	Known interaction
		PXN	SRC	Known interaction
		RAF1	SRC	Known interaction
		RARA	SRC	Known interaction
		RASA1	SRC	Known interaction
		RASGRF1	SRC	Known interaction
		RET	SRC	Known interaction
		RGS16	SRC	Known interaction
		RPL10	SRC	Known interaction
		RPS6KA3	SRC	Known interaction
		RPS6KB1	SRC	Known interaction
		RPS6KB2	SRC	Known interaction
[truncated: 826 more rows]

## Sheet: Data File S3
Data File S3. List of all the pathways associated with at least one of the MPM genes, along with their statistical significance of association (with Bonferroni correction)
Pathways	P-value	Genes in the MPM interactome
Molecular Mechanisms of Cancer	2.51189e-53	ABL1, ADCY6, AKT1, AKT2, APAF1, APC, ARHGEF7, ATM, ATR, AURKA, BCL2L1, BIRC2, BMPR2, BRCA1, CAMK2B, CASP3, CASP6, CASP7, CASP8, CASP9, CBL, CCND1, CCND2, CCNE1, CDC25A, CDC25C, CDC42, CDH1, CDK1, CDK14, CDK2, CDK20, CDK4, CDK5, CDK6, CDK7, CDK8, CDKN1A, CDKN1B, CDKN2A, CDKN2B, CDKN2C, CHEK1, CREBBP, CRK, CTNNB1, CTNND1, DIRAS3, E2F1, E2F2, E2F3, EP300, FAS, FASLG, FOXO1, FYN, GAB1, GAB2, GNA11, G…
Glucocorticoid Receptor Signaling	6.30957e-53	ACTB, ADRB2, AKT1, AKT2, ANXA1, AR, BAG1, BCL2L1, BRCA1, CAV1, CCL5, CD247, CD3E, CDK7, CDKN1A, CHUK, CREBBP, CSF2RB, CXCR1, EGFR, EP300, ESR1, FKBP4, FKBP5, FOXO3, GABPA, GJA1, GRB2, HLTF, HMGB1, HRAS, HSP90AA1, HSP90AB1, HSP90B1, HSPA1A/HSPA1B, HSPA4, HSPA8, HSPA9, IFNAR1, IKBKB, IKBKE, IKBKG, IL13, IL13RA1, IL13RA2, IL17RD, IL1B, IL1RL1, IL2RB, IL2RG, IL4, IL4R, IL6R, IL7R, IRF3, JAK1, JAK2, J…
Hepatic Fibrosis Signaling Pathway	1.99526e-44	ACVR1B, AGTR1, AKT1, AKT2, ARAF, BMPR2, CACNA1D, CACNA1S, CALM1 (includes others), CALML5, CASP3, CCDC88A, CCL5, CCND1, CD40, CDC42, CDKN1B, CEBPB, CHUK, COL18A1, CREBBP, CTNNB1, DIRAS3, DVL2, DVL3, EZH2, FGF2, FGFR1, FLT1, FLT4, FOXO1, GLIS1, GLIS2, GNAI2, GSK3B, HIF1A, HNF1A, HRAS, IKBKB, IKBKE, IKBKG, IL1B, IL1RL1, IRAK1, IRS2, ITGA5, ITGAV, ITGB1, ITGB3, ITGB4, JAK1, JAK2, JUN, KDR, MAP2K1, M…
Regulation Of The Epithelial Mesenchymal Transition By Growth Factors Pathway	7.94328e-43	AKT1, AKT2, ARAF, CDC42, CDH1, CHUK, EGFR, EGR1, ERBB2, ETS1, FASLG, FGF1, FGF10, FGF17, FGF18, FGF2, FGF23, FGF3, FGF4, FGF5, FGF6, FGF7, FGF8, FGF9, FGFR1, FGFR2, FGFR3, FGFR4, FOXO1, FRS2, GAB1, GRB2, GSK3B, HGF, HRAS, HSF1, IKBKB, IKBKE, IKBKG, IL6R, JAK1, JAK2, JAK3, JUN, LATS2, LTA, MAP2K1, MAP2K5, MAP3K1, MAP3K7, MAPK1, MAPK10, MAPK14, MAPK3, MAPK8, MET, MMP2, NFKB1, NFKB2, NGFR, PDGFA, PD…
Cardiac Hypertrophy Signaling (Enhanced)	3.98107e-40	ACVR1B, ADCY6, ADRB2, AGTR1, AKT1, AKT2, BMPR2, CACNA1D, CACNA1S, CALM1 (includes others), CALML5, CAMK2B, CHUK, CLCF1, CSF2RB, CTNNB1, CXCR1, DLG1, DVL2, DVL3, EIF2B1, EIF2B2, EIF4EBP1, EP300, FASLG, FGF1, FGF10, FGF17, FGF18, FGF2, FGF23, FGF3, FGF4, FGF5, FGF6, FGF7, FGF8, FGF9, FGFR1, FGFR2, FGFR3, FGFR4, GATA4, GNA11, GNA12, GNAI2, GNAQ, GSK3B, HDAC1, HDAC2, HDAC3, HDAC6, HRAS, HSPB1, IFNAR1…
PTEN Signaling	6.30957e-40	AKT1, AKT2, BCAR1, BCL2L1, BMPR2, CASP3, CASP9, CBL, CCND1, CDC42, CDKN1A, CDKN1B, CHUK, CSNK2A1, CSNK2A2, CSNK2B, EGFR, FASLG, FGFR1, FGFR2, FGFR3, FGFR4, FLT1, FLT4, FOXG1, FOXO1, FOXO3, GRB2, GSK3B, HRAS, IGF1R, IGF2R, IKBKB, IKBKE, IKBKG, INPP5D, INPPL1, INSR, ITGA5, ITGAV, ITGB1, ITGB3, ITGB4, KDR, MAP2K1, MAPK1, MAPK3, NFKB1, NFKB2, NGFR, NTRK2, OCRL, PDGFRA, PDGFRB, PDPK1, PIK3CA, PIK3CG, …
HER-2 Signaling in Breast Cancer	1e-38	AKT1, AKT2, ARAF, AREG, BIRC5, CASP3, CASP6, CASP7, CASP9, CCND1, CCNE1, CDC42, CDK4, CDKN1A, CDKN1B, CHUK, EGFR, ELF1, ERBB2, ERBB3, ETS1, ETS2, FCER1G, FGR, FOXO1, FOXO3, FYN, GRB2, GSK3B, HRAS, IKBKB, IKBKE, IKBKG, ITGB1, ITGB3, ITGB4, JUN, KPNB1, LCK, LYN, MAP2K1, MAPK1, MAPK3, MDM2, MLST8, MMP2, MS4A2, MYC, NFKB1, NFKB2, NFKBIA, NFKBID, NRG1, PDK1, PGR, PIK3C2B, PIK3CA, PIK3CG, PIK3R1, PIK3R…
Systemic Lupus Erythematosus In B Cell Signaling Pathway	1.58489e-38	AKT1, AKT2, BCL2L1, BTK, CALM1 (includes others), CALML5, CBL, CCND1, CCND2, CD19, CD22, CD40, CD5, CD72, CD79A, CD79B, CLCF1, CSK, CTNNB1, FASLG, FCGR2A, FCGR2B, FGR, FOXG1, FOXO1, FOXO3, FYN, GAB1, GRB2, GSK3B, HRAS, IFNAR1, IGHA1, IGHD, IL13, IL1B, IL4, IL6R, INPP5D, INPPL1, IRAK1, IRF3, JAK1, JAK2, JUN, LCK, LTA, LYN, MAP2K1, MAP3K14, MAP3K7, MAPK1, MAPK3, MCL1, MYC, NFATC1, NFATC3, NFKB1, NF…
PI3K/AKT Signaling	3.98107e-38	AKT1, AKT2, BCL2L1, CCND1, CDC37, CDKN1A, CDKN1B, CHUK, CSF2RB, CTNNB1, CXCR1, EIF4EBP1, FOXO1, FOXO3, GAB1, GAB2, GRB2, GSK3B, HRAS, HSP90AA1, HSP90AB1, HSP90B1, IFNAR1, IKBKB, IKBKE, IKBKG, IL13RA1, IL13RA2, IL17RD, IL1RL1, IL2RB, IL2RG, IL4R, IL6R, IL7R, INPP5D, INPPL1, ITGA5, ITGAV, ITGB1, ITGB3, ITGB4, JAK1, JAK2, JAK3, MAP2K1, MAP3K5, MAPK1, MAPK3, MCL1, MDM2, NFKB1, NFKB2, NFKBIA, NFKBID, …
IL-15 Production	7.94328e-37	ABL1, ABL2, AXL, BMX, BTK, CLK1, CSF1R, CSF2RA, CSK, DDR2, EGFR, EPHA2, EPHA3, EPHA4, EPHB2, ERBB2, ERBB3, ERBB4, FES, FGFR1, FGFR2, FGFR3, FGFR4, FGR, FLT1, FLT3LG, FLT4, FYN, IGF1R, INSR, IRF3, ITK, JAK1, JAK2, JAK3, KDR, KIT, LCK, LYN, MAP2K1, MAP2K5, MATK, MET, MST1R, NFKB1, NFKB2, NTRK2, PDGFRA, PDGFRB, PRKCI, PRKCZ, PTK2, PTK2B, PTK6, RELA, RET, SRC, STAT1, SYK, TEC, TNK2, TXK, TYK2, TYRO3,…
14-3-3-mediated Signaling	3.16228e-36	AKT1, AKT2, CBL, CDKN1B, FOXO1, GFAP, GRB2, GSK3B, HRAS, JUN, MAP2K1, MAP3K5, MAPK1, MAPK10, MAPK3, MAPK8, MAPT, PDCD6IP, PIK3C2B, PIK3CA, PIK3CG, PIK3R1, PIK3R2, PIK3R3, PLCG1, PLCG2, PLCL1, PRKCA, PRKCD, PRKCE, PRKCH, PRKCI, PRKCQ, PRKCZ, PRKD1, RAF1, RPS6KA1, SNCA, SRC, SRPK2, STK11, TNF, TNFRSF1A, TP73, TRAF2, TSC1, TUBA1A, TUBA1B, TUBA1C, TUBA3C/TUBA3D, TUBA3E, TUBA4A, TUBA8, TUBB, TUBB1, TU…
Pancreatic Adenocarcinoma Signaling	3.98107e-36	ABL1, AKT1, AKT2, BCL2L1, BIRC5, CASP9, CCND1, CCNE1, CDC42, CDK2, CDK4, CDKN1A, CDKN1B, CDKN2A, CDKN2B, E2F1, E2F2, E2F3, EGFR, ERBB2, GRB2, JAK1, JAK2, JAK3, MAP2K1, MAPK1, MAPK10, MAPK3, MAPK8, MDM2, NFKB1, NFKB2, NOTCH1, PDGFC, PGF, PIK3C2B, PIK3CA, PIK3CG, PIK3R1, PIK3R2, PIK3R3, PLD1, PLD2, RAC1, RAD51, RAF1, RB1, RELA, SMAD2, SMAD3, SMAD4, STAT1, STAT3, TFDP1, TGFB1, TGFBR2, TP53, TYK2, VE…
B Cell Receptor Signaling	5.01187e-36	ABL1, AKT1, AKT2, BCL2L1, BCL6, BTK, CALM1 (includes others), CALML5, CAMK2B, CD19, CD22, CD79A, CD79B, CDC42, CFL1, CHUK, CREBBP, CSK, DAPP1, EGR1, ETS1, FCGR2A, FCGR2B, FOXO1, GAB1, GAB2, GRB2, GSK3B, HRAS, IGHA1, IGHD, IKBKB, IKBKE, IKBKG, INPP5D, INPPL1, JUN, LYN, MAP2K1, MAP3K1, MAP3K14, MAP3K3, MAP3K5, MAP3K7, MAPK1, MAPK14, MAPK3, MAPK8, MEF2C, NFATC1, NFATC3, NFKB1, NFKB2, NFKBIA, NFKBID,…
Senescence Pathway	1e-34	ACVR1B, AKT1, AKT2, ARAF, ATF3, ATM, ATR, BHLHE40, BMPR2, CACNA1D, CACNA1S, CALM1 (includes others), CALML5, CAPN2, CCND1, CDC25A, CDC25C, CDC26, CDK1, CDK2, CDK4, CDK6, CDKN1A, CDKN1B, CDKN2A, CDKN2B, CEBPB, CHEK1, CHUK, CREBBP, E2F1, E2F2, E2F3, EIF4EBP1, ELF1, EP300, ETS1, ETS2, EZH2, FOXO3, FZR1, GATA4, HRAS, IKBKB, IKBKE, IKBKG, IRF3, ITPR3, ITSN2, JUN, KAT2B, MAP2K1, MAP2K5, MAP3K7, MAPK1, …
NF-κB Signaling	6.30957e-33	AKT1, AKT2, ARAF, BMPR2, BTRC, CASP8, CD40, CHUK, CREBBP, CSNK2A1, CSNK2A2, CSNK2B, EGFR, EIF2AK2, EP300, FCER1G, FGFR1, FGFR2, FGFR3, FGFR4, FLT1, FLT4, GSK3B, HDAC1, HDAC2, HRAS, IGF1R, IGF2R, IKBKB, IKBKG, IL1B, INSR, IRAK1, KDR, LCK, LTA, MAP3K1, MAP3K14, MAP3K3, MAP3K7, MAPK8, NFKB1, NFKB2, NFKBIA, NFKBID, NGFR, NTRK2, PDGFRA, PDGFRB, PIK3C2B, PIK3CA, PIK3CG, PIK3R1, PIK3R2, PIK3R3, PLCG2, P…
Sperm Motility	1.25893e-32	ABL1, ABL2, AXL, BMX, BTK, CALM1 (includes others), CALML5, CLK1, CSF1R, CSF2RA, CSK, DDR2, EGFR, EPHA2, EPHA3, EPHA4, EPHB2, ERBB2, ERBB3, ERBB4, FES, FGFR1, FGFR2, FGFR3, FGFR4, FGR, FLT1, FLT3LG, FLT4, FYN, GUCY1B1, IGF1R, INSR, ITK, ITPR1, ITPR3, JAK1, JAK2, JAK3, KDR, KIT, LCK, LYN, MAP2K1, MAP2K5, MATK, MET, MST1R, NPPA, NTRK2, PDE4A, PDE4D, PDGFRA, PDGFRB, PLA2G10, PLA2G7, PLCG1, PLCG2, PL…
Tumor Microenvironment Pathway	1.25893e-32	AKT1, AKT2, ARAF, CCND1, CD274, CD44, CTLA4, FAS, FASLG, FGF1, FGF10, FGF17, FGF18, FGF2, FGF23, FGF3, FGF4, FGF5, FGF6, FGF7, FGF8, FGF9, FN1, FOXG1, FOXO1, FOXO3, HGF, HIF1A, HLA-A, HLA-B, HRAS, IL13, IL1B, IL4, IL6R, ITGA5, ITGB3, JAK2, JUN, MAP2K1, MAP3K14, MAPK1, MAPK3, MMP17, MMP2, MYC, NFKB1, NFKB2, NOS2, PDCD1LG2, PDGFA, PDGFB, PDGFC, PDGFD, PGF, PIK3C2B, PIK3CA, PIK3CG, PIK3R1, PIK3R2, P…
Estrogen Receptor Signaling	1.25893e-32	ADCY6, AKT1, AKT2, CACNA1D, CACNA1S, CAV1, CCND1, CDK8, CDKN1A, CFL1, CREBBP, CTBP2, DDX5, DLG4, EGFR, EIF2B1, EIF2B2, EIF4EBP1, EP300, ESR1, ESR2, FOXG1, FOXO1, FOXO3, GNA11, GNA12, GNAI2, GNAQ, GRB2, GSK3B, HDAC3, HIF1A, HRAS, HSP90AA1, HSP90AB1, HSP90B1, IGF1R, IGF2R, JAK1, JAK2, JAK3, JUN, MAP2K1, MAPK1, MAPK3, MED15, MMP17, MMP2, MYC, MYL12A, MYL6B, NCOR1, NCOR2, NFKB1, NFKB2, NOS3, NOTCH1, …
PDGF Signaling	2.51189e-32	ABL1, ABL2, ACP1, CAV1, CAV3, CRK, CRKL, CSNK2A1, CSNK2A2, CSNK2B, EIF2AK2, GRB2, HRAS, INPP5D, INPPL1, JAK1, JAK2, JAK3, JUN, MAP2K1, MAP3K1, MAPK1, MAPK3, MAPK8, MYC, OCRL, PDGFA, PDGFB, PDGFC, PDGFD, PDGFRA, PDGFRB, PIK3C2B, PIK3CA, PIK3CG, PIK3R1, PIK3R2, PIK3R3, PLCG1, PLCG2, PRKCA, RAF1, RASA1, SHC1, SOS1, SPHK1, SPHK2, SRC, SRF, STAT1, STAT3, TYK2
Neuregulin Signaling	6.30957e-32	AKT1, AKT2, AREG, CDK5, CDK5R1, CDKN1B, CRK, CRKL, DLG4, EGFR, ERBB2, ERBB3, ERBB4, ERBIN, ERRFI1, GRB2, GRB7, HRAS, HSP90AA1, HSP90AB1, HSP90B1, ITGA5, ITGAV, ITGB1, ITGB3, ITGB4, MAP2K1, MAPK1, MAPK3, MATK, MYC, NRG1, PDPK1, PICK1, PIK3R1, PIK3R2, PIK3R3, PLCG1, PLCG2, PRKCA, PRKCD, PRKCE, PRKCH, PRKCI, PRKCQ, PRKCZ, PRKD1, PTEN, PTPN11, RAF1, RPS6KB1, RPS6KB2, SHC1, SOS1, SRC, STAT5A, STAT5B
p53 Signaling	7.94328e-32	AKT1, AKT2, APAF1, ATM, ATR, BCL2L1, BIRC5, BRCA1, CASP6, CCND1, CCND2, CCNG1, CCNK, CDK2, CDK4, CDKN1A, CDKN2A, CHEK1, CSNK1D, CTNNB1, E2F1, EP300, FAS, GML, GSK3B, HDAC1, HIF1A, JUN, KAT2B, MAPK14, MAPK8, MDM2, MDM4, PCNA, PIAS1, PIK3C2B, PIK3CA, PIK3CG, PIK3R1, PIK3R2, PIK3R3, PML, PRKDC, PTEN, RB1, RRM2B, SERPINB5, SIRT1, ST13, THBS1, TOPBP1, TP53, TP63, TP73, WT1
CD28 Signaling in T Helper Cells	1e-31	AKT1, AKT2, CALM1 (includes others), CALML5, CD247, CD28, CD3E, CD4, CD80, CD86, CDC42, CHUK, CSK, CTLA4, FCER1G, FYN, GRB2, HLA-A, HLA-B, HLA-DOB, HLA-DQA1, HLA-DQB1, IKBKB, IKBKE, IKBKG, ITK, ITPR1, ITPR3, JUN, LAT, LCK, LCP2, MAP2K1, MAP3K1, MAPK10, MAPK8, NFATC1, NFATC3, NFKB1, NFKB2, NFKBIA, NFKBID, PAK1, PDPK1, PIK3C2B, PIK3CA, PIK3CG, PIK3R1, PIK3R2, PIK3R3, PLCG1, PRKCQ, PTPN11, PTPN6, PT…
Tec Kinase Signaling	1.25893e-30	ACTB, ACTG1, BMX, BTK, CDC42, DIRAS3, FAS, FASLG, FCER1G, FGR, FYN, GNA11, GNA12, GNAI2, GNAQ, GTF2I, ITGA5, ITGAV, ITGB1, ITGB3, ITGB4, ITK, JAK1, JAK2, JAK3, LCK, LYN, MAPK10, MAPK8, MS4A2, NFKB1, NFKB2, PAK1, PAK2, PAK4, PIK3C2B, PIK3CA, PIK3CG, PIK3R1, PIK3R2, PIK3R3, PLCG1, PLCG2, PRKCA, PRKCD, PRKCE, PRKCH, PRKCI, PRKCQ, PRKCZ, PRKD1, PTK2, PTK2B, RAC1, RELA, RHOBTB2, RHOQ, RND2, SRC, STAT1…
FGF Signaling	1.25893e-30	AKT1, AKT2, CREBBP, CRK, CRKL, FGF1, FGF10, FGF17, FGF18, FGF2, FGF23, FGF3, FGF4, FGF5, FGF6, FGF7, FGF8, FGF9, FGFR1, FGFR2, FGFR3, FGFR4, FRS2, GAB1, GRB2, HGF, HRAS, ITPR1, MAP2K1, MAP3K1, MAP3K5, MAPK1, MAPK14, MAPK3, MAPK8, MET, PIK3C2B, PIK3CA, PIK3CG, PIK3R1, PIK3R2, PIK3R3, PLCG1, PRKCA, PTPN11, PTPN6, RAC1, RAF1, SOS1, STAT3
Glioma Signaling	1.58489e-30	ABL1, AKT1, AKT2, CALM1 (includes others), CALML5, CAMK1, CAMK1D, CAMK2B, CCND1, CDK4, CDK6, CDKN1A, CDKN2A, CDKN2B, CDKN2C, E2F1, E2F2, E2F3, EGFR, GRB2, HRAS, IGF1R, IGF2R, MAP2K1, MAPK1, MAPK3, MDM2, PDGFA, PDGFB, PDGFC, PDGFD, PDGFRA, PDGFRB, PIK3C2B, PIK3CA, PIK3CG, PIK3R1, PIK3R2, PIK3R3, PLCG1, PLCG2, PRKCA, PRKCD, PRKCE, PRKCH, PRKCI, PRKCQ, PRKCZ, PRKD1, PTEN, RAF1, RB1, RBL1, SHC1, SOS1…
Chronic Myeloid Leukemia Signaling	1.99526e-30	ABL1, AKT1, AKT2, BCL2L1, CBLC, CCND1, CDK4, CDK6, CDKN1A, CDKN1B, CDKN2A, CHUK, CRK, CRKL, CTBP2, E2F1, E2F2, E2F3, GAB2, GRB2, HDAC1, HDAC2, HDAC3, HDAC6, HRAS, IKBKB, IKBKE, IKBKG, MAP2K1, MAPK1, MAPK3, MDM2, MYC, NFKB1, NFKB2, PIK3C2B, PIK3CA, PIK3CG, PIK3R1, PIK3R2, PIK3R3, PTPN11, RAF1, RB1, RBL1, RELA, SMAD3, SMAD4, SOS1, STAT5A, STAT5B, TFDP1, TGFB1, TGFBR2, TP53
iCOS-iCOSL Signaling in T Helper Cells	2.51189e-30	AKT1, AKT2, CALM1 (includes others), CALML5, CAMK2B, CD247, CD28, CD3E, CD4, CD40, CD80, CD86, CHUK, CSK, FCER1G, GAB2, GRB2, HLA-A, HLA-B, HLA-DOB, HLA-DQA1, HLA-DQB1, IKBKB, IKBKE, IKBKG, IL2RB, IL2RG, INPP5D, ITK, ITPR1, ITPR3, LAT, LCK, LCP2, NFATC1, NFATC3, NFKB1, NFKB2, NFKBIA, NFKBID, PDPK1, PIK3C2B, PIK3CA, PIK3CG, PIK3R1, PIK3R2, PIK3R3, PLCG1, PRKCQ, PTEN, PTPRC, RAC1, RELA, SHC1, TRAT1…
Germ Cell-Sertoli Cell Junction Signaling	3.16228e-30	ACTB, ACTG1, ACTN1, ACTN4, AKT1, BCAR1, CDC42, CDH1, CFL1, CTNNB1, CTNND1, DIRAS3, EPN2, GSN, HRAS, IQGAP1, ITGB1, JUP, KEAP1, MAP2K1, MAP3K1, MAP3K14, MAP3K3, MAP3K5, MAP3K7, MAPK1, MAPK10, MAPK14, MAPK3, MAPK8, PAK1, PAK2, PAK4, PDPK1, PIK3C2B, PIK3CA, PIK3CG, PIK3R1, PIK3R2, PIK3R3, PTK2, PXN, RAB8B, RAC1, RHOBTB2, RHOQ, RND2, SORBS1, SRC, TGFB1, TGFBR2, TJP1, TNF, TNFRSF1A, TUBA1A, TUBA1B, TU…
IGF-1 Signaling	3.98107e-30	AKT1, AKT2, CASP9, CSNK2A1, CSNK2A2, CSNK2B, FOXO1, FOXO3, GRB10, GRB2, HRAS, IGF1R, IRS1, IRS2, JAK1, JAK2, JUN, MAP2K1, MAPK1, MAPK3, MAPK8, NEDD4, PDPK1, PIK3C2B, PIK3CA, PIK3CG, PIK3R1, PIK3R2, PIK3R3, PRKACA, PRKAG1, PRKAR1B, PRKCI, PRKCZ, PTK2, PTPN11, PXN, RAF1, RASA1, RPS6KB1, RPS6KB2, SHC1, SOCS1, SOCS5, SOCS6, SOCS7, SOS1, SRF, STAT3, YWHAB, YWHAE, YWHAG, YWHAH, YWHAQ, YWHAZ
T Cell Receptor Signaling	1.25893e-29	BMX, BTK, CALM1 (includes others), CALML5, CBL, CD247, CD28, CD3E, CD4, CD8A, CHUK, CSK, CTLA4, FYN, GRB2, HRAS, IKBKB, IKBKE, IKBKG, ITK, JUN, LAT, LCK, LCP2, MAP2K1, MAP3K1, MAPK1, MAPK3, MAPK8, NFATC1, NFATC3, NFKB1, NFKB2, NFKBIA, PAG1, PIK3C2B, PIK3CA, PIK3CG, PIK3R1, PIK3R2, PIK3R3, PLCG1, PRKCQ, PTPRC, PTPRH, RAC1, RAF1, RASA1, RELA, SHB, SOS1, TEC, TXK, VAV1, ZAP70
PD-1, PD-L1 cancer immunotherapy pathway	1.25893e-29	AKT1, AKT2, BCL2L1, CBLB, CD247, CD274, CD28, CD80, CDK2, CDKN1B, CIP2A, CSK, CSNK2A1, CSNK2A2, CSNK2B, GSK3B, HLA-A, HLA-B, HLA-DOB, HLA-DPB1, HLA-DQA1, HLA-DQA2, HLA-DQB1, IL2RB, IL2RG, IL4, JAK1, JAK2, JAK3, LAT, LATS2, LCK, LCP2, NGFR, PDCD1, PDCD1LG2, PDCD4, PIK3C2B, PIK3CA, PIK3CG, PIK3R1, PIK3R2, PIK3R3, PLCG1, PRKCQ, PTEN, PTPN11, SMAD3, STAT5A, STAT5B, TGFB1, TNF, TNFRSF1A, TYK2, ZAP70
Small Cell Lung Cancer Signaling	1.99526e-29	ABL1, AKT1, AKT2, APAF1, BCL2L1, BIRC2, CASP9, CCND1, CCNE1, CDK2, CDK4, CDK6, CDKN1B, CDKN2B, CHUK, CKS1B, E2F1, FHIT, IKBKB, IKBKE, IKBKG, MAX, MYC, NFKB1, NFKB2, NFKBIA, NFKBID, NOS1, PIK3C2B, PIK3CA, PIK3CG, PIK3R1, PIK3R2, PIK3R3, PTEN, PTK2, RB1, RELA, RXRA, TFDP1, TP53, TRAF1, TRAF2, TRAF3, TRAF6
Axonal Guidance Signaling	3.98107e-29	ABL1, ADAM12, ADAM15, AKT1, AKT2, ARHGEF7, BCAR1, BDNF, CDC42, CDK5, CFL1, CRK, CRKL, DPYSL2, EFNA5, EFNB1, EFNB2, EPHA2, EPHA3, EPHA4, EPHB2, ERBB2, FARP2, FES, FYN, GIT1, GLIS1, GLIS2, GNA11, GNA12, GNAI2, GNAQ, GRB2, GSK3B, HRAS, ITGA5, ITGAV, ITGB1, ITGB3, ITGB4, KEL, L1CAM, MAP2K1, MAPK1, MAPK3, MET, MICAL1, MKNK1, MME, MMP17, MMP2, MYL12A, MYL6B, NCK1, NCK2, NFATC1, NFATC3, NGFR, NRP1, NRP2…
MSP-RON Signaling In Cancer Cells Pathway	1e-28	AKT1, AKT2, ARAF, ARNT, CCND1, CREBBP, CSF2RB, CTNNB1, EGFR, ELF1, ETS1, ETS2, FLNA, GRB2, GSK3B, HIF1A, HNF1A, HRAS, ITGB1, ITGB4, JUN, KLK7, MAP2K1, MAPK1, MAPK3, MET, MST1R, MYC, NFKB1, NFKB2, NFKBIA, PDGFC, PGF, PIK3C2B, PIK3CA, PIK3CG, PIK3R1, PIK3R2, PIK3R3, PLAUR, PTK2, PTK2B, RAF1, RELA, RPS6KA3, SMAD2, SP1, SRC, STAT3, VEGFA, VEGFB, VEGFC, VEGFD, VHL, VIM, YWHAB, YWHAE, YWHAG, YWHAH, YWH…
RAR Activation	1e-28	ACTB, ADCY6, AKR1B1, AKT1, AKT2, CDK7, CREBBP, CSF2RB, CSK, CSNK2A1, CSNK2A2, CSNK2B, EP300, HLTF, JAK2, JUN, KAT2B, MAP2K1, MAP3K1, MAP3K5, MAPK1, MAPK10, MAPK14, MAPK8, NCOR1, NCOR2, NFKB1, NFKB2, NR2F1, PARP1, PDPK1, PIK3CA, PIK3CG, PIK3R1, PIK3R2, PIK3R3, PML, PRKACA, PRKAG1, PRKAR1B, PRKCA, PRKCD, PRKCE, PRKCH, PRKCI, PRKCQ, PRKCZ, PRKD1, PRMT1, PSMC5, PTEN, RAC1, RARA, REL, RELA, RXRA, SMAD…
HGF Signaling	3.98107e-28	AKT1, AKT2, CCND1, CDC42, CDK2, CDKN1A, CDKN2A, CRKL, ELF1, ETS1, ETS2, GAB1, GRB2, HGF, HRAS, ITGA5, ITGAV, ITGB1, ITGB3, ITGB4, JUN, MAP2K1, MAP3K1, MAP3K14, MAP3K3, MAP3K5, MAP3K7, MAPK1, MAPK10, MAPK3, MAPK8, MET, PAK1, PIK3C2B, PIK3CA, PIK3CG, PIK3R1, PIK3R2, PIK3R3, PLCG1, PLCG2, PRKCA, PRKCD, PRKCE, PRKCH, PRKCI, PRKCQ, PRKCZ, PRKD1, PTK2, PTPN11, PXN, RAC1, RAF1, RAPGEF1, SOS1, STAT3
Synaptogenesis Signaling Pathway	6.30957e-28	ADCY6, AKT1, AKT2, AP1B1, AP2M1, ARHGEF7, BDNF, CALM1 (includes others), CALML5, CAMK2B, CDC42, CDH1, CDH5, CDK5, CFL1, CNTNAP1, CREBBP, CRK, CRKL, CTNNB1, CTNND1, DAB1, DLG4, EFNA5, EFNB1, EFNB2, EIF4EBP1, EPHA2, EPHA3, EPHA4, EPHB2, FGR, FYN, GPAA1, GRB2, GRIA1, GRIA3, GRIN1, GRIN2A, GRIN2B, GRM1, GRM7, GSK3B, HRAS, HSPA8, ITPR1, ITSN2, LCK, LRP1, LYN, MAPK1, MAPK14, MAPK3, MAPT, NAP1L1, NAPG, …
HIF1α Signaling	1e-27	AKT1, AKT2, ARAF, ARNT, CAMK1, CAMK1D, CAMK2B, CDKN1A, CREBBP, EGLN1, EIF4EBP1, EP300, FGF2, FLT1, FLT4, HGF, HIF1A, HRAS, HSP90AA1, HSPA1A/HSPA1B, HSPA4, HSPA8, HSPA9, IL6R, JUN, KDR, LDHA, MAP2K1, MAP2K5, MAPK1, MAPK3, MDM2, MET, MKNK1, MMP17, MMP2, NOS2, PDGFB, PDGFC, PGF, PIK3C2B, PIK3CA, PIK3CG, PIK3R1, PIK3R2, PIK3R3, PKM, PLCG1, PLCG2, PRKCA, PRKCD, PRKCE, PRKCH, PRKCI, PRKCQ, PRKCZ, PRKD1…
Role of NFAT in Regulation of the Immune Response	1.25893e-27	AKT1, AKT2, BTK, CALM1 (includes others), CALML5, CD247, CD28, CD3E, CD4, CD79A, CD79B, CD80, CD86, CHUK, CSNK1D, FCER1G, FCGR2A, FCGR2B, FCGR3A/FCGR3B, FYN, GATA4, GNA11, GNA12, GNAI2, GNAQ, GRB2, GSK3B, HLA-A, HLA-B, HLA-DOB, HLA-DQA1, HLA-DQB1, HRAS, IKBKB, IKBKE, IKBKG, ITK, ITPR1, ITPR3, JUN, LAT, LCK, LCP2, LYN, MAP2K1, MAPK1, MAPK3, MEF2C, MEF2D, MS4A2, NFATC1, NFATC3, NFKB1, NFKB2, NFKBIA…
Role of PKR in Interferon Induction and Antiviral Response	1.25893e-27	APAF1, ATF3, CASP3, CASP8, CASP9, CHUK, E2F1, EIF2AK2, EIF2S1, FANCC, FAS, FASLG, HMGB1, HSP90AA1, HSP90AB1, HSP90B1, HSPA1A/HSPA1B, HSPA4, HSPA8, HSPA9, IFNAR1, IKBKB, IKBKE, IKBKG, IL1B, IRF3, JAK1, JUN, MAP3K7, MAPK1, MAPK10, MAPK14, MAPK3, MAPK8, NFKB1, NFKB2, NFKBIA, NFKBID, NPM1, PDGFA, PDGFB, PDGFC, PDGFD, PDGFRB, RELA, SP1, STAT1, STAT3, TARBP2, TLR4, TNF, TNFRSF1A, TP53, TRAF3, TRAF6, TY…
VEGF Signaling	1.99526e-27	ACTB, ACTG1, ACTN1, ACTN4, AKT1, AKT2, ARNT, BCL2L1, EIF1AY, EIF2B1, EIF2B2, EIF2S1, FLT1, FLT4, FOXO1, FOXO3, GRB2, HIF1A, HRAS, KDR, MAP2K1, MAPK1, MAPK3, NOS3, PDGFC, PGF, PIK3C2B, PIK3CA, PIK3CG, PIK3R1, PIK3R2, PIK3R3, PLCG1, PLCG2, PRKCA, PTK2, PTK2B, PTPN11, PTPN6, PXN, RAF1, SH2D2A, SHC1, SOS1, SRC, VCL, VEGFA, VEGFB, VEGFC, VEGFD, YWHAE
p70S6K Signaling	3.98107e-27	AGTR1, AKT1, AKT2, BTK, CD19, CD79A, CD79B, EEF2, EGFR, GNAI2, GNAQ, GRB2, HRAS, IL2RG, IL4, IL4R, IRS1, JAK1, LYN, MAP2K1, MAPK1, MAPK3, MAPT, PDPK1, PIK3C2B, PIK3CA, PIK3CG, PIK3R1, PIK3R2, PIK3R3, PLCG1, PLCG2, PLCL1, PLD1, PPM1L, PPP2CB, PPP2R5A, PRKCA, PRKCD, PRKCE, PRKCH, PRKCI, PRKCQ, PRKCZ, PRKD1, PTPA, RAF1, RPS6KB1, SHC1, SOS1, SRC, SYK, YWHAB, YWHAE, YWHAG, YWHAH, YWHAQ, YWHAZ
Role of Macrophages, Fibroblasts and Endothelial Cells in Rheumatoid Arthritis	5.01187e-27	AKT1, AKT2, APC, APC2, CALM1 (includes others), CALML5, CAMK2B, CCL5, CCND1, CEBPB, CHUK, CREBBP, CTNNB1, FCGR3A/FCGR3B, FGF2, FN1, GNAQ, GSK3B, HNF1A, HRAS, IKBKB, IKBKE, IKBKG, IL1B, IL1RL1, IL6R, IL7, IRAK1, JAK2, JUN, LRP1, LTA, MAP2K1, MAP3K14, MAP3K7, MAPK1, MAPK14, MAPK3, MYC, NFATC1, NFATC3, NFKB1, NFKBIA, NFKBID, NGFR, NLK, NOS2, PDGFA, PDGFB, PDGFC, PDGFD, PGF, PIK3C2B, PIK3CA, PIK3CG, …
STAT3 Pathway	1e-26	BMPR2, CDC25A, CDKN1A, CSF2RB, CXCR1, EGFR, FGF2, FGFR1, FGFR2, FGFR3, FGFR4, FLT1, FLT4, HGF, HRAS, IFNAR1, IGF1R, IGF2R, IL13RA1, IL13RA2, IL17RD, IL1B, IL1RL1, IL2RB, IL2RG, IL4R, IL6R, IL7R, INSR, JAK2, KDR, MAP2K1, MAPK1, MAPK10, MAPK14, MAPK3, MAPK8, MYC, NGFR, NTRK2, PDGFB, PDGFRA, PDGFRB, PIM1, PTPN2, PTPN6, RAC1, RAF1, SOCS1, SOCS5, SOCS6, SOCS7, SRC, STAT3, TGFB1, TGFBR2, TNFRSF11A, TYK…
Natural Killer Cell Signaling	1e-26	AKT1, AKT2, CD244, CD247, CD48, CDC42, CFL1, COL18A1, FASLG, FCER1G, FCGR2A, FCGR3A/FCGR3B, FYN, GRB2, HLA-A, HLA-B, HRAS, HSPA1A/HSPA1B, HSPA4, HSPA8, HSPA9, IL2RB, ITGB1, JAK2, JAK3, KIR2DL1/KIR2DL3, LAT, LCK, LCP2, MAP2K1, MAP3K1, MAP3K14, MAP3K3, MAP3K5, MAP3K7, MAPK1, MAPK14, MAPK3, NCK1, NFATC1, NFATC3, NFKB1, NFKB2, PAK1, PAK2, PAK4, PIK3C2B, PIK3CA, PIK3CG, PIK3R1, PIK3R2, PIK3R3, PLCG1, …
Renin-Angiotensin Signaling	1e-26	ADCY6, AGTR1, CCL5, GNAQ, GRB2, HRAS, ITPR1, ITPR3, JAK2, JUN, MAP2K1, MAP3K1, MAPK1, MAPK10, MAPK14, MAPK3, MAPK8, NFKB1, NFKB2, PAK1, PAK2, PAK4, PIK3C2B, PIK3CA, PIK3CG, PIK3R1, PIK3R2, PIK3R3, PLCG1, PLCG2, PRKACA, PRKAG1, PRKAR1B, PRKCA, PRKCD, PRKCE, PRKCH, PRKCI, PRKCQ, PRKCZ, PRKD1, PTK2, PTK2B, PTPN6, RAC1, RAF1, RELA, SHC1, SHC2, SHC3, SHF, SOS1, STAT1, STAT3, TNF
Regulation of the Epithelial-Mesenchymal Transition Pathway	1e-26	AKT1, AKT2, APC, ARAF, CDH1, CTNNB1, DVL2, DVL3, EGFR, EGR1, ETS1, FGF1, FGF10, FGF17, FGF18, FGF2, FGF23, FGF3, FGF4, FGF5, FGF6, FGF7, FGF8, FGF9, FGFR1, FGFR2, FGFR3, FGFR4, FRS2, GAB1, GRB2, GSK3B, HGF, HIF1A, HNF1A, HRAS, JAK1, JAK2, JAK3, MAP2K1, MAP2K5, MAPK1, MAPK3, MET, MMP2, NFKB1, NFKB2, NOTCH1, PDGFD, PDGFRB, PIK3C2B, PIK3CA, PIK3CG, PIK3R1, PIK3R2, PIK3R3, PTPN11, RAF1, RELA, SMAD2, …
Fcγ Receptor-mediated Phagocytosis in Macrophages and Monocytes	1e-26	ACTB, ACTG1, AKT1, AKT2, CBL, CDC42, CRK, EZR, FCGR2A, FCGR3A/FCGR3B, FGR, FYB1, FYN, GAB2, INPP5D, LCP2, LYN, MAPK1, MAPK3, NCK1, NCK2, PAK1, PIK3CG, PIK3R1, PIK3R2, PIK3R3, PLCG1, PLD1, PLD2, PRKCA, PRKCD, PRKCE, PRKCH, PRKCI, PRKCQ, PRKCZ, PRKD1, PTEN, PTK2B, PXN, RAC1, RPS6KB1, RPS6KB2, SRC, SYK, TLN1, VAV1, WAS, YES1
Erythropoietin Signaling Pathway	1.25893e-26	AKT1, AKT2, APAF1, ARNT, BCL2L1, BIRC2, CCND1, CCND2, CLCF1, CSF2RB, CTNNB1, EPOR, FASLG, FOXO3, GATA1, GRB2, GSK3B, HBZ, HIF1A, HRAS, IL13, IL1B, IL4, IRS2, ITPR1, ITPR3, JAK2, JUN, LTA, MAP2K1, MAPK1, MAPK3, MDM2, NFKB1, NFKB2, NFKBIA, NFKBID, NOS3, PDPK1, PIK3C2B, PIK3CA, PIK3CG, PIK3R1, PIK3R2, PIK3R3, PLCG1, PRKCA, PRKCD, PRKCE, PRKCH, PRKCI, PRKCQ, PRKCZ, PRKD1, PTPN6, RAC1, RAF1, RELA, RPS…
Type I Diabetes Mellitus Signaling	1.99526e-26	APAF1, CASP3, CASP8, CASP9, CD247, CD28, CD3E, CD80, CD86, CHUK, FAS, FASLG, FCER1G, GZMB, HLA-A, HLA-B, HLA-DOB, HLA-DQA1, HLA-DQB1, HSPD1, IKBKB, IKBKE, IKBKG, IL1B, IRAK1, JAK1, JAK2, LTA, MAP3K14, MAP3K5, MAP3K7, MAPK1, MAPK10, MAPK14, MAPK8, NFKB1, NFKB2, NFKBIA, NFKBID, NGFR, NOS2, PIAS1, RELA, RIPK1, SOCS1, SOCS5, SOCS6, SOCS7, STAT1, TNF, TNFRSF1A, TRAF2, TRAF6
Ephrin Receptor Signaling	1.99526e-26	ABL1, ACP1, AKT1, AKT2, BCAR1, CDC42, CFL1, CREBBP, CRK, CRKL, DOK1, EFNA5, EFNB1, EFNB2, EPHA2, EPHA3, EPHA4, EPHB2, FGF1, FYN, GNA11, GNA12, GNAI2, GNAQ, GRB2, GRIN1, GRIN2A, GRIN2B, HRAS, ITGA5, ITGAV, ITGB1, ITGB3, ITGB4, JAK2, MAP2K1, MAP3K14, MAPK1, MAPK3, NCK1, NCK2, PAK1, PAK2, PAK4, PDGFA, PDGFB, PDGFC, PDGFD, PGF, PIK3CG, PTK2, PTPN11, PXN, RAC1, RAF1, RAPGEF1, RASA1, SDCBP, SH2D3C, SHC…
PI3K Signaling in B Lymphocytes	3.16228e-26	ABL1, AKT1, AKT2, ATF3, ATF5, BTK, CALM1 (includes others), CALML5, CAMK2B, CBL, CD19, CD40, CD79A, CD79B, CHUK, DAPP1, FCGR2B, FOXO3, FYN, HRAS, IKBKB, IKBKE, IKBKG, IL4, IL4R, INPP5D, IRS1, IRS2, ITPR1, ITPR3, JUN, LYN, MAP2K1, MAPK1, MAPK3, NFATC1, NFATC3, NFKB1, NFKB2, NFKBIA, NFKBID, PDPK1, PIK3CA, PIK3CG, PIK3R1, PIK3R2, PLCG1, PLCG2, PLCL1, PRKCI, PRKCZ, PTEN, PTPRC, RAC1, RAF1, RELA, SYK,…
Prolactin Signaling	3.98107e-26	CEBPB, CREBBP, EP300, FYN, GRB2, HRAS, IRS1, JAK2, JUN, MAP2K1, MAPK1, MAPK3, MYC, NMI, NR3C1, PDPK1, PIK3C2B, PIK3CA, PIK3CG, PIK3R1, PIK3R2, PIK3R3, PLCG1, PLCG2, PRKCA, PRKCD, PRKCE, PRKCH, PRKCI, PRKCQ, PRKCZ, PRKD1, PTPN11, RAF1, SHC1, SOCS1, SOCS5, SOCS6, SOCS7, SOS1, SP1, STAT1, STAT3, STAT5A, STAT5B
Production of Nitric Oxide and Reactive Oxygen Species in Macrophages	1.25893e-25	AKT1, AKT2, ALB, APOB, CDC42, CHUK, CREBBP, DIRAS3, IKBKB, IKBKE, IKBKG, IL4, JAK1, JAK2, JAK3, JUN, MAP2K1, MAP3K1, MAP3K14, MAP3K3, MAP3K5, MAP3K7, MAPK1, MAPK10, MAPK14, MAPK3, MAPK8, NFKB1, NFKB2, NFKBIA, NFKBID, NGFR, NOS2, PIK3C2B, PIK3CA, PIK3CG, PIK3R1, PIK3R2, PIK3R3, PLCG1, PLCG2, PPARA, PPM1L, PPP1CC, PPP2CB, PPP2R5A, PRKCA, PRKCD, PRKCE, PRKCH, PRKCI, PRKCQ, PRKCZ, PRKD1, PTPA, PTPN6,…
Huntington's Disease Signaling	3.16228e-25	AKT1, AKT2, APAF1, ARFIP2, BCL2L1, BDNF, CAPN2, CASP3, CASP6, CASP7, CASP8, CASP9, CDK5, CDK5R1, CLTC, CREBBP, DCTN1, DLG4, DNM1, DNM1L, DNM2, EGFR, EP300, GNA11, GNAQ, GPAA1, GRB2, GRIN2B, GRM1, HDAC1, HDAC2, HDAC3, HDAC6, HRAS, HSPA1A/HSPA1B, HSPA4, HSPA8, HSPA9, HTT, IGF1R, ITPR1, JUN, MAPK1, MAPK3, MAPK8, NAPG, NCOR1, NCOR2, PDPK1, PENK, PIK3C2B, PIK3CA, PIK3CG, PIK3R1, PIK3R2, PIK3R3, POLR2E…
ERK/MAPK Signaling	3.16228e-25	ARAF, BCAR1, CREBBP, CRK, CRKL, EIF4EBP1, ELF1, ESR1, ETS1, ETS2, FYN, GRB2, HRAS, HSPB1, ITGA5, ITGAV, ITGB1, ITGB3, ITGB4, MAP2K1, MAPK1, MAPK3, MKNK1, MYC, MYCN, NFATC1, PAK1, PAK2, PAK4, PIK3C2B, PIK3CA, PIK3CG, PIK3R1, PIK3R2, PIK3R3, PLA2G10, PLCG1, PLCG2, PPM1L, PPP1CC, PPP2CB, PPP2R5A, PRKACA, PRKAG1, PRKAR1B, PRKCA, PRKCD, PRKCE, PRKCI, PTK2, PTK2B, PTPA, PXN, RAC1, RAF1, RAPGEF1, RAPGEF…
Insulin Receptor Signaling	3.98107e-25	ACLY, AKT1, AKT2, CBL, CRK, CRKL, EIF2B1, EIF2B2, EIF4EBP1, FOXO1, FOXO3, FYN, GAB1, GRB10, GRB2, GSK3B, HRAS, INPP5D, INPPL1, INSR, IRS1, IRS2, JAK1, JAK2, MAP2K1, MAPK1, MAPK3, MAPK8, NCK1, OCRL, PDPK1, PIK3C2B, PIK3CA, PIK3CG, PIK3R1, PIK3R2, PIK3R3, PPP1CC, PRKACA, PRKAG1, PRKAR1B, PRKCI, PRKCZ, PTEN, PTPN1, PTPN11, PTPRF, RAF1, RAPGEF1, RHOQ, RPS6KB1, RPS6KB2, SGK1, SHC1, SLC2A4, SOS1, TRIP1…
IL-8 Signaling	1e-24	AKT1, AKT2, ARAF, BCL2L1, CCND1, CCND2, CDC42, CDH1, CHUK, CXCR1, DIRAS3, EGFR, EIF4EBP1, FLT1, FLT4, GNA12, GNAI2, HRAS, IKBKB, IKBKE, IKBKG, IQGAP1, IRAK1, ITGAM, ITGAV, ITGB3, JUN, KDR, LASP1, MAP2K1, MAPK1, MAPK10, MAPK3, MAPK8, MMP2, NFKB1, PAK2, PDGFC, PGF, PIK3C2B, PIK3CA, PIK3CG, PIK3R1, PIK3R2, PIK3R3, PLD1, PLD2, PRKCA, PRKCD, PRKCE, PRKCH, PRKCI, PRKCQ, PRKCZ, PRKD1, PTK2, PTK2B, RAC1,…
ILK Signaling	1e-24	ACTB, ACTG1, ACTN1, ACTN4, AKT1, AKT2, CASP3, CCND1, CDC42, CDH1, CFL1, CREBBP, CTNNB1, DIRAS3, DSP, FBLIM1, FLNA, FN1, GSK3B, HIF1A, ILKAP, IRS1, IRS2, ITGB1, ITGB3, ITGB4, JUN, KRT18, MAPK1, MAPK10, MAPK3, MAPK8, MUC1, MYC, MYL6B, NCK2, NFKB1, NFKB2, NOS2, PDGFC, PDPK1, PGF, PIK3C2B, PIK3CA, PIK3CG, PIK3R1, PIK3R2, PIK3R3, PPM1L, PPP2CB, PPP2R5A, PTEN, PTK2, PTPA, PXN, RAC1, RELA, RHOBTB2, RHOQ…
Glioblastoma Multiforme Signaling	1e-24	AKT1, AKT2, APC, CCND1, CCNE1, CDC42, CDK2, CDK4, CDK6, CDKN1A, CDKN1B, CDKN2A, CTNNB1, DIRAS3, E2F1, E2F2, E2F3, EGFR, FOXO1, GRB2, GSK3B, HRAS, IGF1R, ITPR1, ITPR3, MAP2K1, MAPK1, MAPK3, MDM2, MYC, NF2, PDGFA, PDGFB, PDGFC, PDGFD, PDGFRA, PDGFRB, PIK3C2B, PIK3CA, PIK3CG, PIK3R1, PIK3R2, PIK3R3, PLCG1, PLCG2, PLCL1, PRKCD, PTEN, RAC1, RAF1, RB1, RHOBTB2, RHOQ, RND2, RPS6KB1, SHC1, SOS1, SRC, TP5…
Aryl Hydrocarbon Receptor Signaling	1.99526e-24	AHR, AIP, APAF1, ARNT, ATM, ATR, CCNA1, CCNA2, CCND1, CCND2, CCNE1, CDK2, CDK4, CDK6, CDKN1A, CDKN1B, CDKN2A, CHEK1, DHFR, E2F1, EP300, ESR1, ESR2, FAS, FASLG, GSTA2, HSP90AA1, HSP90AB1, HSP90B1, HSPB1, IL1B, JUN, MAPK1, MAPK3, MAPK8, MDM2, MYC, NCOR2, NFIB, NFKB1, NFKB2, NR2F1, POLA1, PTGES3, RARA, RB1, RBL1, RELA, RXRA, SMARCA4, SP1, SRC, TFDP1, TFF1, TGFB1, TNF, TP53, TP73
Clathrin-mediated Endocytosis Signaling	2.51189e-24	ACTB, ACTG1, ALB, AMPH, AP1B1, AP1M1, AP2M1, APOB, CBL, CD2AP, CDC42, CLTC, CSNK2A1, CSNK2A2, CSNK2B, CTTN, DAB2, DNM1, DNM1L, DNM2, EPHB2, FGF1, FGF10, FGF17, FGF18, FGF2, FGF23, FGF3, FGF4, FGF5, FGF6, FGF7, FGF8, FGF9, GRB2, HGS, HSPA8, ITGA5, ITGB1, ITGB3, ITGB4, MDM2, MET, PDGFA, PDGFB, PDGFC, PDGFD, PGF, PICALM, PIK3C2B, PIK3CA, PIK3CG, PIK3R1, PIK3R2, PIK3R3, PIP5K1C, RAC1, S100A8, SH3GL2,…
Sertoli Cell-Sertoli Cell Junction Signaling	3.98107e-24	ACTB, ACTG1, ACTN1, ACTN4, AKT1, AKT2, BCAR1, CDC42, CDH1, CTNNB1, DLG1, EPB41, EPN2, GSK3B, GUCY1B1, HRAS, ITGA5, ITGAV, ITGB1, ITGB3, ITGB4, JUN, JUP, KEAP1, MAP2K1, MAP3K1, MAP3K14, MAP3K3, MAP3K5, MAP3K7, MAPK1, MAPK10, MAPK14, MAPK3, MAPK8, NECTIN1, NOS1, NOS2, NOS3, PRKACA, PRKAG1, PRKAR1B, PTEN, RAB8B, RAC1, RAF1, SORBS1, SPTAN1, SRC, TJP1, TNF, TNFRSF1A, TUBA1A, TUBA1B, TUBA1C, TUBA3C/TUB…
Neuroinflammation Signaling Pathway	3.98107e-24	ACVR1B, AKT1, AKT2, APP, BACE1, BDNF, BIRC2, BIRC5, BMPR2, CALB2, CASP3, CASP8, CCL5, CD40, CD80, CD86, CHUK, CREBBP, CSF1R, CTNNB1, FAS, FASLG, GJB1, GRIA1, GRIN1, GRIN2A, GRIN2B, GSK3B, HLA-A, HLA-B, HLA-DOB, HLA-DQA1, HLA-DQB1, HMGB1, IKBKB, IKBKE, IKBKG, IL1B, IL34, IL4, IL6R, IRAK1, IRF3, JAK1, JAK2, JAK3, JUN, MAPK1, MAPK10, MAPK14, MAPK15, MAPK3, MAPK6, MAPK8, MAPT, NFATC1, NFATC3, NFKB1, …
PPAR Signaling	5.01187e-24	AIP, CHUK, CREBBP, EP300, GRB2, HRAS, HSP90AA1, HSP90AB1, HSP90B1, IKBKB, IKBKE, IKBKG, IL1B, IL1RL1, INSR, JUN, MAP2K1, MAP3K14, MAP3K7, MAPK1, MAPK3, NCOR1, NCOR2, NFKB1, NFKB2, NFKBIA, NFKBID, NGFR, NR1H3, NR2F1, PDGFA, PDGFB, PDGFC, PDGFD, PDGFRA, PDGFRB, PPARA, PPARD, RAF1, RELA, RXRA, SHC1, SOS1, STAT5A, STAT5B, TNF, TNFRSF1A, TRAF2, TRAF6
Actin Cytoskeleton Signaling	5.01187e-24	ACTB, ACTG1, ACTN1, ACTN4, APC, APC2, ARHGAP35, ARHGEF7, BCAR1, CDC42, CFL1, CRK, CRKL, CSK, EZR, FGF1, FGF10, FGF17, FGF18, FGF2, FGF23, FGF3, FGF4, FGF5, FGF6, FGF7, FGF8, FGF9, FLNA, FN1, GIT1, GNA12, GRB2, GSN, HRAS, IQGAP1, ITGA5, ITGAV, ITGB1, ITGB3, ITGB4, MAP2K1, MAPK1, MAPK3, MATK, MYL12A, MYL6B, MYLK, PAK1, PAK2, PAK4, PDGFA, PDGFB, PDGFC, PDGFD, PIK3C2B, PIK3CA, PIK3CG, PIK3R1, PIK3R2,…
Cell Cycle: G1/S Checkpoint Regulation	7.94328e-24	ABL1, ATM, ATR, BMI1, BTRC, CCND1, CCND2, CCNE1, CDC25A, CDK2, CDK4, CDK6, CDKN1A, CDKN1B, CDKN2A, CDKN2B, CDKN2C, E2F1, E2F2, E2F3, FOXO1, GSK3B, HDAC1, HDAC2, HDAC3, HDAC6, MAX, MDM2, MYC, NRG1, RB1, RBL1, RPL11, SKP1, SMAD3, SMAD4, TFDP1, TGFB1, TP53
IL-7 Signaling Pathway	7.94328e-24	AKT1, AKT2, BCL6, CCND1, CDC25A, CDK2, CDKN1B, FOXG1, FOXO1, FOXO3, FYN, GRB2, GSK3B, HGF, IL2RG, IL7, IL7R, JAK1, JAK3, JUN, LYN, MAPK1, MAPK14, MAPK3, MCL1, MET, MYC, NFATC1, PDPK1, PIK3C2B, PIK3CA, PIK3CG, PIK3R1, PIK3R2, PIK3R3, PTK2, SHC1, SOCS1, SOS1, STAT1, STAT5A, STAT5B
Integrin Signaling	1e-23	ABL1, ACTB, ACTG1, ACTN1, ACTN4, AKT1, AKT2, ARHGEF7, ASAP1, BCAR1, BCAR3, CAPN2, CAV1, CDC42, CRK, CRKL, CTTN, DIRAS3, FYN, GIT1, GRB2, GRB7, GSK3B, GSN, HRAS, ILKAP, ITGA5, ITGAM, ITGAV, ITGB1, ITGB3, ITGB4, MAP2K1, MAPK1, MAPK3, MAPK8, MYL12A, MYLK, NCK1, NCK2, NEDD9, PAK1, PAK2, PAK4, PDGFB, PIK3C2B, PIK3CA, PIK3CG, PIK3R1, PIK3R2, PIK3R3, PLCG1, PLCG2, PTEN, PTK2, PXN, RAC1, RAF1, RAPGEF1, R…
Gap Junction Signaling	1.25893e-23	ACTB, ACTG1, ADCY6, AKT1, AKT2, CAV1, CSNK1D, CTNNB1, EGFR, GJA1, GJB1, GJB3, GNAI2, GNAQ, GRB2, GRIA1, GRIA3, GUCY1B1, GUCY2C, HRAS, HTR2B, ITPR1, ITPR3, MAP2K1, MAP2K5, MAPK1, MAPK3, PIK3C2B, PIK3CA, PIK3CG, PIK3R1, PIK3R2, PIK3R3, PLCG1, PLCG2, PLCL1, PRKACA, PRKAG1, PRKAR1B, PRKCA, PRKCD, PRKCE, PRKCH, PRKCI, PRKCQ, PRKCZ, PRKD1, RAF1, SMARCC2, SOS1, SP1, SP3, SRC, TJP1, TUBA1A, TUBA1B, TUBA1…
EGF Signaling	2.51189e-23	AKT1, AKT2, CSNK2A1, CSNK2A2, CSNK2B, EGFR, GRB2, HRAS, ITPR1, ITPR3, JAK1, JUN, MAP2K1, MAP3K1, MAPK1, MAPK14, MAPK3, MAPK8, PIK3C2B, PIK3CA, PIK3CG, PIK3R1, PIK3R2, PIK3R3, PLCG1, PRKCA, RAF1, RASA1, RPS6KB1, SHC1, SOS1, SRC, SRF, STAT1, STAT3
NF-κB Activation by Viruses	2.51189e-23	AKT1, AKT2, CCR5, CD4, CHUK, EIF2AK2, HRAS, IKBKB, IKBKE, IKBKG, ITGAV, ITGB1, ITGB3, LCK, MAP3K1, MAP3K14, MAPK1, MAPK3, NFKB1, NFKB2, NFKBIA, NFKBID, PIK3C2B, PIK3CA, PIK3CG, PIK3R1, PIK3R2, PIK3R3, PRKCA, PRKCD, PRKCE, PRKCH, PRKCI, PRKCQ, PRKCZ, PRKD1, RAF1, RELA, RIPK1, TBP, TRAF2
eNOS Signaling	2.51189e-23	ADCY6, AKT1, AKT2, AQP5, CALM1 (includes others), CALML5, CASP3, CASP8, CASP9, CAV1, CCNA1, CCNA2, CHRM3, CHRNA7, DNM2, ESR1, ESR2, FLT1, FLT4, GNAQ, GUCY1B1, HSP90AA1, HSP90AB1, HSP90B1, HSPA1A/HSPA1B, HSPA4, HSPA8, HSPA9, ITPR1, ITPR3, KDR, LPAR2, NOS3, PDGFC, PDPK1, PGF, PIK3C2B, PIK3CA, PIK3CG, PIK3R1, PIK3R2, PIK3R3, PLCG1, PLCG2, PRKACA, PRKAG1, PRKAR1B, PRKCA, PRKCD, PRKCE, PRKCH, PRKCI, P…
ErbB Signaling	1e-22	AKT1, AREG, CDC42, EGFR, ERBB2, ERBB3, ERBB4, FOXO1, GRB2, GSK3B, HRAS, JUN, MAP2K1, MAPK1, MAPK10, MAPK14, MAPK3, MAPK8, NCK1, NCK2, NRG1, PAK1, PAK2, PAK4, PDPK1, PIK3C2B, PIK3CA, PIK3CG, PIK3R1, PIK3R2, PIK3R3, PLCG1, PLCG2, PRKCA, PRKCD, PRKCE, PRKCH, PRKCI, PRKCQ, PRKCZ, PRKD1, RAF1, RPS6KB1, SHC1, SOS1
Nitric Oxide Signaling in the Cardiovascular System	1.58489e-22	ADRB3, AKT1, AKT2, CACNA1D, CACNA1S, CALM1 (includes others), CALML5, CAV1, FLT1, FLT4, GUCY1B1, GUCY2C, HSP90AA1, HSP90AB1, HSP90B1, ITPR1, ITPR3, KDR, MAP2K1, MAPK1, MAPK3, NOS3, PDGFC, PGF, PIK3C2B, PIK3CA, PIK3CG, PIK3R1, PIK3R2, PIK3R3, PLN, PRKACA, PRKAG1, PRKAR1B, PRKCA, PRKCD, PRKCE, PRKCH, PRKCI, PRKCQ, PRKCZ, PRKD1, VEGFA, VEGFB, VEGFC, VEGFD
IL-3 Signaling	1.58489e-22	AKT1, AKT2, CRKL, CSF2RB, FOXO1, GAB2, GRB2, HRAS, INPP5D, JAK1, JAK2, JUN, MAP2K1, MAPK1, MAPK3, PAK1, PIK3C2B, PIK3CA, PIK3CG, PIK3R1, PIK3R2, PIK3R3, PRKCA, PRKCD, PRKCE, PRKCH, PRKCI, PRKCQ, PRKCZ, PRKD1, PTPN6, RAC1, RAF1, RAPGEF1, SHC1, SOS1, STAT1, STAT3, STAT5A, STAT5B, STAT6
Prostate Cancer Signaling	1.58489e-22	ABL1, AKT1, AKT2, AR, CASP9, CCND1, CCNE1, CDK2, CDKN1A, CDKN1B, CHUK, CREBBP, CTNNB1, E2F1, FOXO1, GRB2, GSK3B, HRAS, HSP90AA1, HSP90AB1, HSP90B1, MAP2K1, MAPK1, MAPK3, MDM2, NFKB1, NFKB2, NFKBIA, NFKBID, NKX3-1, PDPK1, PIK3C2B, PIK3CA, PIK3CG, PIK3R1, PIK3R2, PIK3R3, PTEN, RAF1, RB1, RELA, SOS1, TFDP1, TP53
T Cell Exhaustion Signaling Pathway	1.99526e-22	ACVR1B, AKT1, AKT2, BCL6, BMPR2, CD274, CD28, CD80, CD86, CTLA4, FCER1G, FOXO1, GZMB, HLA-A, HLA-B, HLA-DOB, HLA-DPB1, HLA-DQA1, HLA-DQA2, HLA-DQB1, HRAS, IFNAR1, IL6R, JAK1, JAK2, JAK3, JUN, KDR, MAPK1, MAPK10, MAPK3, MAPK8, NFATC1, NFATC3, PDCD1, PDCD1LG2, PDK1, PIK3C2B, PIK3CA, PIK3CG, PIK3R1, PIK3R2, PIK3R3, PLCG1, PLCG2, PPM1L, PPP2CB, PPP2R5A, PRDM1, PRKCQ, PTPA, PTPN11, PTPN6, SMAD2, SMAD3…
Colorectal Cancer Metastasis Signaling	3.16228e-22	ADCY6, AKT1, AKT2, APC, BCL2L1, BIRC5, CASP3, CASP9, CCND1, CDC42, CDH1, CTNNB1, DIRAS3, EGFR, GRB2, GRK2, GSK3B, HNF1A, HRAS, IL6R, JAK1, JAK2, JAK3, JUN, LRP1, MAP2K1, MAPK1, MAPK10, MAPK3, MAPK8, MMP17, MMP2, MYC, NFKB1, NFKB2, NOS2, PDGFC, PGF, PIK3C2B, PIK3CA, PIK3CG, PIK3R1, PIK3R2, PIK3R3, PRKACA, PRKAG1, PRKAR1B, RAC1, RELA, RHOBTB2, RHOQ, RND2, SIAH1, SMAD2, SMAD3, SMAD4, SOS1, SRC, STAT…
JAK/Stat Signaling	3.16228e-22	AKT1, AKT2, BCL2L1, CDKN1A, CEBPB, GNAQ, GRB2, HRAS, JAK1, JAK2, JAK3, JUN, MAP2K1, MAPK1, MAPK3, NFKB1, NFKB2, PIAS1, PIK3C2B, PIK3CA, PIK3CG, PIK3R1, PIK3R2, PIK3R3, PTPN1, PTPN11, PTPN6, RAF1, RELA, SHC1, SOCS1, SOCS5, SOCS6, SOCS7, SOS1, STAT1, STAT3, STAT5A, STAT5B, STAT6, TYK2
Osteoarthritis Pathway	3.98107e-22	ALPP, ANXA2, ANXA5, BMPR2, CASP3, CASP6, CASP7, CASP8, CASP9, CEBPB, CHUK, CREBBP, CTNNB1, DDR2, EPAS1, FGF18, FGF2, FGF8, FGFR1, FGFR3, FN1, FOXO3, GLIS1, GLIS2, HDAC3, HIF1A, HMGB1, HNF1A, IL1B, IL1RL1, ITGA5, ITGAV, ITGB1, ITGB3, ITGB4, LRP1, MEF2C, NFKB1, NFKB2, NOS2, NOTCH1, OCRL, PDGFC, PGF, PPARD, PRKAG1, RAC1, RELA, S100A8, S100A9, SIRT1, SMAD1, SMAD2, SMAD3, SMAD4, SMAD7, SP1, SP7, SPHK1…
Gαq Signaling	3.98107e-22	AGTR1, AKT1, AKT2, BTK, CALM1 (includes others), CALML5, CDC42, CHRM3, CHUK, CSK, DIRAS3, GNA11, GNAQ, GRK2, GRM1, GSK3B, HTR2B, IKBKB, IKBKE, IKBKG, ITPR1, ITPR3, MAP2K1, MAPK1, MAPK3, NFATC1, NFATC3, NFKB1, NFKB2, NFKBIA, NFKBID, PIK3C2B, PIK3CA, PIK3CG, PIK3R1, PIK3R2, PIK3R3, PLCG1, PLCG2, PLD1, PLD2, PRKCA, PRKCD, PRKCE, PRKCH, PRKCI, PRKCQ, PRKCZ, PRKD1, PTK2B, RAC1, RAF1, RELA, RGS16, RGS4…
PAK Signaling	6.30957e-22	ARHGEF7, CASP3, CDC42, CFL1, EPHA3, GIT1, GRB2, HRAS, ITGA5, ITGAV, ITGB1, ITGB3, ITGB4, MAP2K1, MAPK1, MAPK10, MAPK3, MAPK8, MYL12A, MYL6B, MYLK, NCK1, NCK2, PAK1, PAK2, PAK4, PDGFA, PDGFB, PDGFC, PDGFD, PDGFRA, PDGFRB, PIK3C2B, PIK3CA, PIK3CG, PIK3R1, PIK3R2, PIK3R3, PTK2, PTK2B, PXN, RAC1, RAF1, SHC1, SOS1, TNF, WASL
Lymphotoxin β Receptor Signaling	1.25893e-21	AKT1, AKT2, APAF1, BCL2L1, BIRC2, CASP3, CASP9, CHUK, CREBBP, EP300, IKBKB, IKBKE, IKBKG, LTA, MAP3K14, MAPK1, MAPK3, NFKB1, NFKB2, NFKBIA, NFKBID, PDPK1, PIK3C2B, PIK3CA, PIK3CG, PIK3R1, PIK3R2, PIK3R3, RELA, TRAF1, TRAF2, TRAF3, TRAF6
IL-6 Signaling	1.25893e-21	AKT1, AKT2, CEBPB, CHUK, CSNK2A1, CSNK2A2, CSNK2B, GRB2, HRAS, HSPB1, IKBKB, IKBKE, IKBKG, IL1B, IL1RL1, IL6R, JAK2, JUN, MAP2K1, MAP3K14, MAP3K7, MAPK1, MAPK10, MAPK14, MAPK3, MAPK8, MCL1, NFKB1, NFKB2, NFKBIA, NFKBID, NGFR, PIK3C2B, PIK3CA, PIK3CG, PIK3R1, PIK3R2, PIK3R3, PTPN11, RAF1, RELA, SHC1, SOCS1, SOS1, SRF, STAT3, TNF, TNFRSF1A, TRAF2, TRAF6, VEGFA
NGF Signaling	3.16228e-21	AKT1, AKT2, CDC42, CHUK, CREBBP, CRK, GAB1, GRB2, HRAS, IKBKB, IKBKE, IKBKG, MAP2K1, MAP3K1, MAP3K14, MAP3K3, MAP3K5, MAP3K7, MAPK1, MAPK10, MAPK3, MAPK8, NFKB1, NFKB2, NGFR, PDPK1, PIK3C2B, PIK3CA, PIK3CG, PIK3R1, PIK3R2, PIK3R3, PLCG1, PLCG2, PRKCD, PRKCZ, PTPN11, RAC1, RAF1, RELA, RPS6KA1, RPS6KA3, RPS6KB1, RPS6KB2, SHC1, SOS1, TP53, TRAF6
Endocannabinoid Cancer Inhibition Pathway	3.98107e-21	ADCY6, AKT1, AKT2, ATF3, CASP3, CASP6, CASP7, CASP8, CASP9, CCND1, CCND2, CCNE1, CDH1, CDKN1A, CDKN1B, CREBBP, CTNNB1, GNAI2, GNAQ, GSK3B, HIF1A, HNF1A, MAP2K1, MAP2K5, MAPK1, MAPK14, MAPK3, MLST8, MMP2, MYC, NOS1, NOS2, NOS3, NUPR1, PDGFC, PGF, PIK3C2B, PIK3CA, PIK3CG, PIK3R1, PIK3R2, PIK3R3, PRKACA, PRKAG1, PRKAR1B, PTK2, RAF1, SRC, TRPV1, VEGFA, VEGFB, VEGFC, VEGFD, VIM
Bladder Cancer Signaling	3.98107e-21	ABL1, CCND1, CDH1, CDK4, CDKN1A, CDKN2A, DAPK1, E2F1, EGFR, ERBB2, FGF1, FGF10, FGF17, FGF18, FGF2, FGF23, FGF3, FGF4, FGF5, FGF6, FGF7, FGF8, FGF9, FGFR3, HRAS, MAP2K1, MAPK1, MAPK3, MDM2, MMP17, MMP2, MYC, PDGFC, PGF, RAF1, RASSF1, RB1, TFDP1, THBS1, TP53, VEGFA, VEGFB, VEGFC, VEGFD
Acute Myeloid Leukemia Signaling	5.01187e-21	AKT1, AKT2, ARAF, CCNA1, CCND1, CSF1R, CSF2RA, CSF2RB, CSF3R, EIF4EBP1, FLT3, FLT3LG, GRB2, HNF1A, HRAS, JUP, KIT, MAP2K1, MAP2K5, MAPK1, MAPK3, MYC, NFKB1, NFKB2, PIK3C2B, PIK3CA, PIK3CG, PIK3R1, PIK3R2, PIK3R3, PIM1, PIM2, PML, RAF1, RARA, RELA, RPS6KB1, RPS6KB2, SOS1, STAT3, STAT5A, STAT5B
RANK Signaling in Osteoclasts	5.01187e-21	AKT1, AKT2, BIRC2, CALM1 (includes others), CALML5, CBL, CHUK, GSN, IKBKB, IKBKE, IKBKG, JUN, MAP2K1, MAP3K1, MAP3K14, MAP3K3, MAP3K5, MAP3K7, MAPK1, MAPK10, MAPK14, MAPK3, MAPK8, MITF, NFATC1, NFKB1, NFKB2, NFKBIA, NFKBID, PIK3C2B, PIK3CA, PIK3CG, PIK3R1, PIK3R2, PIK3R3, PTK2B, RAF1, RELA, SRC, TNFRSF11A, TRAF2, TRAF6
Role of Tissue Factor in Cancer	6.30957e-21	AKT1, AKT2, BCL2L1, CASP3, CDC42, CFL1, EGFR, EGR1, FGF5, FGR, FYN, GNA11, GNA12, GNAQ, HRAS, IL1B, ITGAV, ITGB1, ITGB3, JAK2, LCK, LYN, MAPK1, MAPK14, MAPK3, PAK1, PIK3C2B, PIK3CA, PIK3CG, PIK3R1, PIK3R2, PIK3R3, PLAUR, PRKCA, PTEN, PTK2B, PTPN11, RAC1, RPS6KA1, RPS6KA3, RPS6KB1, SRC, STAT5A, STAT5B, TP53, VEGFA, VEGFC, YES1
Telomerase Signaling	6.30957e-21	ABL1, AKT1, AKT2, CDKN1A, E2F1, EGFR, ELF1, ETS1, ETS2, GRB2, HDAC1, HDAC2, HDAC3, HDAC6, HRAS, HSP90AA1, HSP90AB1, HSP90B1, IL2RB, IL2RG, MAP2K1, MAPK1, MAPK3, MYC, PDPK1, PIK3C2B, PIK3CA, PIK3CG, PIK3R1, PIK3R2, PIK3R3, POT1, PPM1L, PPP2CB, PPP2R5A, PTGES3, PTPA, RAF1, RB1, SHC1, SOS1, SP1, TERF1, TERT, TINF2, TP53
Cell Cycle: G2/M DNA Damage Checkpoint Regulation	1e-20	ABL1, ATM, ATR, AURKA, BORA, BRCA1, BTRC, CDC25C, CDK1, CDK7, CDKN1A, CDKN2A, CHEK1, CKS1B, CKS2, EP300, KAT2B, MDM2, MDM4, PLK1, PRKDC, RPS6KA1, SKP1, TP53, TRIP12, YWHAB, YWHAE, YWHAG, YWHAH, YWHAQ, YWHAZ
Fc Epsilon RI Signaling	1e-20	AKT1, AKT2, BTK, FCER1G, FYN, GAB1, GRB2, HRAS, IL13, IL4, INPP5D, INPPL1, LAT, LCP2, LYN, MAP2K1, MAPK1, MAPK10, MAPK14, MAPK3, MAPK8, MS4A2, OCRL, PDPK1, PIK3C2B, PIK3CA, PIK3CG, PIK3R1, PIK3R2, PIK3R3, PLA2G10, PLCG1, PLCG2, PRKCA, PRKCD, PRKCE, PRKCH, PRKCI, PRKCQ, PRKCZ, PRKD1, PTPN11, RAC1, RAF1, SOS1, SYK, TNF, VAV1
Leukocyte Extravasation Signaling	1e-20	ABL1, ACTB, ACTG1, ACTN1, ACTN4, ARHGAP1, ARHGAP35, BCAR1, BMX, BTK, CD44, CDC42, CDH5, CRK, CRKL, CTNNA3, CTNNB1, CTNND1, CTTN, EZR, GNAI2, ITGAM, ITGB1, ITK, MAPK1, MAPK10, MAPK14, MAPK8, MMP17, MMP2, PECAM1, PIK3C2B, PIK3CA, PIK3CG, PIK3R1, PIK3R2, PIK3R3, PLCG1, PLCG2, PRKCA, PRKCD, PRKCE, PRKCH, PRKCI, PRKCQ, PRKCZ, PRKD1, PTK2, PTK2B, PTPN11, PXN, RAC1, RAPGEF3, RAPGEF4, SRC, TEC, THY1, TIM…
FAK Signaling	1.25893e-20	ACTB, ACTG1, AKT1, AKT2, ARHGEF7, ASAP1, BCAR1, CAPN2, CRK, CSK, EGFR, FYN, GRB2, HMMR, HRAS, ITGA5, ITGAV, ITGB1, ITGB3, ITGB4, MAP2K1, MAPK1, MAPK3, PAK1, PAK2, PAK4, PDPK1, PIK3C2B, PIK3CA, PIK3CG, PIK3R1, PIK3R2, PIK3R3, PLCG1, PLCG2, PTEN, PTK2, PXN, RAC1, RAF1, SOS1, SRC, TLN1, VCL, WAS
Growth Hormone Signaling	1.58489e-20	IGF1R, IRS1, JAK2, MAPK1, MAPK3, PDPK1, PIK3C2B, PIK3CA, PIK3CG, PIK3R1, PIK3R2, PIK3R3, PLCG1, PLCG2, PRKCA, PRKCD, PRKCE, PRKCH, PRKCI, PRKCQ, PRKCZ, PRKD1, PTPN6, RPS6KA1, RPS6KA3, RPS6KB1, RPS6KB2, SLC2A4, SOCS1, SOCS5, SOCS6, SOCS7, SRF, STAT1, STAT3, STAT5A, STAT5B
Type II Diabetes Mellitus Signaling	1.58489e-20	AKT1, AKT2, CACNA1D, CACNA1S, CD36, CEBPB, CHUK, ENPP7, IKBKB, IKBKE, IKBKG, INSR, IRS1, IRS2, MAP3K1, MAP3K14, MAP3K5, MAP3K7, MAPK1, MAPK10, MAPK3, MAPK8, NFKB1, NFKB2, NFKBIA, NFKBID, NGFR, PDPK1, PIK3C2B, PIK3CA, PIK3CG, PIK3R1, PIK3R2, PIK3R3, PKM, PRKAG1, PRKCA, PRKCD, PRKCE, PRKCH, PRKCI, PRKCQ, PRKCZ, PRKD1, RELA, SLC2A4, SOCS1, SOCS5, SOCS6, SOCS7, TNF, TNFRSF1A, TRAF2
Epithelial Adherens Junction Signaling	1.58489e-20	ACTB, ACTG1, ACTN1, ACTN4, ACVR1B, AKT1, AKT2, APC, BMPR2, CDC42, CDH1, CLIP1, CRK, CTNNB1, CTNND1, EGFR, EPN2, FARP2, FGF1, FGFR1, HGF, HNF1A, HRAS, IQGAP1, JUP, KEAP1, MET, MYL6B, NECTIN1, NOTCH1, PTEN, RAC1, RAPGEF1, SORBS1, SRC, TGFBR2, TUBA1A, TUBA1B, TUBA1C, TUBA3C/TUBA3D, TUBA3E, TUBA4A, TUBA8, TUBB, TUBB1, TUBB2A, TUBB3, TUBB4A, TUBB4B, TUBG1, VCL, WAS, WASL, YES1, ZYX
LPS-stimulated MAPK Signaling	1.58489e-20	CDC42, CHUK, HRAS, IKBKB, IKBKE, IKBKG, JUN, MAP2K1, MAP3K14, MAP3K5, MAP3K7, MAPK1, MAPK10, MAPK14, MAPK3, MAPK8, NFKB1, NFKB2, NFKBIA, NFKBID, PAK1, PIK3C2B, PIK3CA, PIK3CG, PIK3R1, PIK3R2, PIK3R3, PRKCA, PRKCD, PRKCE, PRKCH, PRKCI, PRKCQ, PRKCZ, PRKD1, RAC1, RAF1, RELA, SRF, TLR4
Opioid Signaling Pathway	2.51189e-20	ADCY6, AKT1, AKT2, AP1B1, AP2M1, CACNA1D, CACNA1S, CALM1 (includes others), CALML5, CAMK1, CAMK1D, CAMK2B, CDC42, CDKN1B, CLTC, CREBBP, CTNNB1, EP300, FGR, FYN, GNAI2, GRIN1, GRIN2A, GRIN2B, GRK2, GRK4, GSK3B, HRAS, ITPR1, ITPR3, LCK, LYN, MAP2K1, MAP2K5, MAPK1, MAPK15, MAPK3, MAPK6, MYC, NFKB1, NFKB2, NFKBIA, NOS1, NOS3, NPBWR2, PDK1, PENK, PIK3CG, PLD2, PRKACA, PRKAG1, PRKAR1B, PRKCA, PRKCD, PR…
Nur77 Signaling in T Lymphocytes	2.51189e-20	APAF1, CALM1 (includes others), CALML5, CASP3, CASP9, CD247, CD28, CD3E, CD80, CD86, EP300, ESRRA, FASLG, FCER1G, HDAC1, HDAC2, MAP2K1, MAP2K5, MAP3K3, MAPK1, MAPK3, MEF2D, NFATC1, NR4A1, PCNA, PDK1, PRKCA, PRKCD, PRKCE, PRKCH, PRKCI, PRKCQ, PRKCZ, PRKD1, RPS6KA3, RXRA
PPARα/RXRα Activation	3.16228e-20	ACVR1B, ADCY6, AIP, BMPR2, CD36, CHUK, CREBBP, EP300, GNA11, GNAQ, GPD1, GRB2, HRAS, HSP90AA1, HSP90AB1, HSP90B1, IKBKB, IKBKE, IKBKG, IL1B, IL1RL1, INSR, IRS1, JAK2, JUN, MAP2K1, MAP3K14, MAP3K7, MAPK1, MAPK14, MAPK3, MAPK8, MEF2C, NCOA6, NCOR1, NCOR2, NFKB1, NFKB2, NFKBIA, NFKBID, NR2C2, NR2F1, PLCG1, PLCG2, PLCL1, PPARA, PRKACA, PRKAG1, PRKAR1B, PRKCA, RAF1, RELA, RXRA, SHC1, SMAD2, SMAD3, SMA…
Adrenomedullin signaling pathway	3.16228e-20	ADCY6, AKT1, AKT2, ARAF, ARNT, CALM1 (includes others), CALML5, CASP3, CEBPB, CSK, GNA11, GNAQ, GPR37, GRB2, GSK3B, GUCY1B1, GUCY2C, HIF1A, HRAS, IL1B, ITPR1, ITPR3, LTA, MAP2K1, MAP2K5, MAPK1, MAPK10, MAPK14, MAPK15, MAPK3, MAPK6, MAPK8, MATK, MAX, MMP2, MYLK, NFKB1, NFKB2, NOS3, PIK3C2B, PIK3CA, PIK3CG, PIK3R1, PIK3R2, PIK3R3, PLCG1, PLCG2, PLCL1, PRKACA, PRKAG1, PRKAR1B, PTK2, PTK2B, RAF1, REL…
PKCθ Signaling in T Lymphocytes	3.98107e-20	CACNA1D, CACNA1S, CAMK2B, CD247, CD28, CD3E, CD4, CD80, CD86, CHUK, FCER1G, FYN, GRB2, HLA-A, HLA-B, HLA-DOB, HLA-DQA1, HLA-DQB1, HRAS, IKBKB, IKBKE, IKBKG, JUN, LAT, LCK, LCP2, MAP3K1, MAP3K14, MAP3K3, MAP3K5, MAP3K7, MAPK1, MAPK3, MAPK8, NFATC1, NFATC3, NFKB1, NFKB2, NFKBIA, NFKBID, PIK3C2B, PIK3CA, PIK3CG, PIK3R1, PIK3R2, PIK3R3, PLCG1, PLCG2, POU2F1, PRKCQ, RAC1, RELA, SOS1, VAV1, ZAP70
Role of Osteoblasts, Osteoclasts and Chondrocytes in Rheumatoid Arthritis	1e-19	AKT1, AKT2, APC, APC2, BIRC2, BMPR2, CALM1 (includes others), CALML5, CASP9, CBL, CHUK, CSF1R, CTNNB1, CTSK, FOXO1, GSK3B, GSN, HNF1A, IKBKB, IKBKE, IKBKG, IL1B, IL1RL1, IL4, IL7, ITGA5, ITGB3, JUN, LRP1, MAP3K14, MAP3K5, MAP3K7, MAPK1, MAPK10, MAPK14, MAPK3, MAPK8, NFATC1, NFATC3, NFKB1, NFKBIA, NFKBID, NGFR, PIK3C2B, PIK3CA, PIK3CG, PIK3R1, PIK3R2, PIK3R3, PTK2B, RELA, SFRP4, SMAD1, SMAD4, SMUR…
Protein Kinase A Signaling	1.25893e-19	ACP1, ADCY6, ADD1, ADD3, CALM1 (includes others), CALML5, CAMK2B, CDC14B, CDC25A, CDC25C, CDC26, CHUK, CREBBP, CREM, CTNNB1, FLNA, GNAI2, GNAQ, GSK3B, HNF1A, ITPR1, ITPR3, KDELR2, MAP2K1, MAP3K1, MAPK1, MAPK3, MTMR3, MYL12A, MYL6B, MYLK, NFATC1, NFATC3, NFKB1, NFKB2, NFKBIA, NFKBID, NGFR, NOS3, PDE4A, PDE4D, PDE6G, PLCG1, PLCG2, PLCL1, PLN, PPP1CC, PRKACA, PRKAG1, PRKAR1B, PRKCA, PRKCD, PRKCE, PR…
Phospholipase C Signaling	1.25893e-19	ADCY6, AHNAK, ARHGEF7, BTK, CALM1 (includes others), CALML5, CD247, CD3E, CD79A, CD79B, CDC42, CREBBP, DIRAS3, EP300, FCER1G, FCGR2A, FCGR2B, FYN, GNAQ, GRB2, HDAC1, HDAC2, HDAC3, HDAC6, HRAS, ITGA5, ITGAV, ITGB1, ITGB3, ITGB4, ITK, ITPR1, ITPR3, LAT, LCK, LCP2, LYN, MAP2K1, MAPK1, MAPK3, MEF2C, MEF2D, MYL12A, MYL6B, NFATC1, NFATC3, NFKB1, NFKB2, PLA2G10, PLCG1, PLCG2, PLD1, PLD2, PRKCA, PRKCD, P…
Thrombopoietin Signaling	1.25893e-19	GAB2, GRB2, HRAS, IRS2, JAK2, JUN, MAP2K1, MAPK1, MAPK3, MYC, PIK3C2B, PIK3CA, PIK3CG, PIK3R1, PIK3R2, PIK3R3, PLCG1, PLCG2, PRKCA, PRKCD, PRKCE, PRKCH, PRKCI, PRKCQ, PRKCZ, PRKD1, PTPN11, RAF1, SHC1, SOS1, STAT1, STAT3, STAT5A, STAT5B
IL-15 Signaling	1.58489e-19	AKT1, AKT2, BCL2L1, GZMB, HRAS, IL2RB, IL2RG, IL4, JAK1, JAK2, JAK3, LCK, MAP2K1, MAPK1, MAPK14, MAPK3, MLST8, MYC, NFKB1, NFKB2, PIK3C2B, PIK3CA, PIK3CG, PIK3R1, PIK3R2, PIK3R3, RAF1, RELA, RPS6KB1, RPS6KB2, SHC1, STAT3, STAT5A, STAT5B, STAT6, SYK, TYK2
Angiopoietin Signaling	1.58489e-19	AKT1, AKT2, BIRC5, CASP9, CHUK, CRK, DOK2, FOXO1, GRB14, GRB2, GRB7, HRAS, IKBKB, IKBKE, IKBKG, NCK1, NFKB1, NFKB2, NFKBIA, NFKBID, NOS3, PAK1, PAK2, PAK4, PIK3C2B, PIK3CA, PIK3CG, PIK3R1, PIK3R2, PIK3R3, PTK2, PTPN11, RASA1, RELA, SOS1, STAT5A, STAT5B
Insulin Secretion Signaling Pathway	1.99526e-19	ADCY6, CACNA1D, CACNA1S, CAMK2B, CHRM3, CREBBP, EIF2AK3, EIF2B1, EIF2B2, EIF2S1, EIF4EBP1, EIF4G2, FGR, FYN, GCG, GIP, GIPR, GLP1R, GNA11, GNAQ, GPAA1, HNF1A, INSR, ITPR1, ITPR3, JAK1, JAK2, JAK3, KCNB1, KLF11, LCK, LYN, MAPK1, MAPK14, MAPK3, NAPG, PIK3C2B, PIK3CA, PIK3CG, PIK3R1, PIK3R2, PIK3R3, PLCG1, PLCG2, PLCL1, PRKACA, PRKAG1, PRKAR1B, PRKCA, PRKCD, PRKCE, PRKCH, PRKCI, PRKCQ, PRKCZ, PRKD1,…
Coronavirus Pathogenesis Pathway	2.51189e-19	ABL1, AGTR1, CASP3, CASP8, CASP9, CCL5, CCND1, CDK2, CDK4, CHUK, E2F1, E2F2, E2F3, EEF1A1, EIF2AK3, EP300, FASLG, IFNAR1, IKBKB, IL1B, IRF3, JAK1, JUN, KPNB1, MAPK1, MAPK10, MAPK14, MAPK3, MAPK8, NFKB1, NFKB2, NFKBIA, NFKBID, NPM1, RB1, RBL1, RELA, RIPK1, RPS20, RPS3, RPS3A, RPS7, SMAD3, SMAD4, STAT1, STAT3, TBK1, TFDP1, TGFB1, TGFBR2, TP53, TRAF3, TYK2
Renal Cell Carcinoma Signaling	2.51189e-19	AKT1, AKT2, ARNT, CDC42, CREBBP, CRK, EP300, ETS1, GAB1, GRB2, HGF, HIF1A, HRAS, JUN, MAP2K1, MAPK1, MAPK3, MET, PAK1, PAK2, PAK4, PDGFB, PIK3C2B, PIK3CA, PIK3CG, PIK3R1, PIK3R2, PIK3R3, PTPN11, RAC1, RAF1, RAPGEF1, SOS1, TGFB1, UBB, UBC, VEGFA, VHL
Remodeling of Epithelial Adherens Junctions	2.51189e-19	ACTB, ACTG1, ACTN1, ACTN4, APC, CDH1, CLIP1, CTNNB1, CTNND1, DNM1, DNM1L, DNM2, EXOC2, HGF, HGS, IQGAP1, MAPRE1, MET, SRC, TUBA1A, TUBA1B, TUBA1C, TUBA3C/TUBA3D, TUBA3E, TUBA4A, TUBA8, TUBB, TUBB1, TUBB2A, TUBB3, TUBB4A, TUBB4B, TUBG1, VCL, ZYX
Endothelin-1 Signaling	3.16228e-19	ADCY6, ARAF, CASP3, CASP6, CASP7, CASP8, CASP9, GAB1, GNA11, GNA12, GNAI2, GNAQ, GRB2, GUCY1B1, GUCY2C, HRAS, ITPR1, ITPR3, JUN, MAPK1, MAPK10, MAPK14, MAPK15, MAPK3, MAPK6, MAPK8, MYC, NOS1, NOS2, NOS3, PIK3C2B, PIK3CA, PIK3CG, PIK3R1, PIK3R2, PIK3R3, PLA2G10, PLA2G7, PLCG1, PLCG2, PLCL1, PLD1, PLD2, PNPLA3, PNPLA8, PRKCA, PRKCD, PRKCE, PRKCH, PRKCI, PRKCQ, PRKCZ, PRKD1, RAF1, SHC1, SHC2, SHC3, …
IL-4 Signaling	3.98107e-19	AKT1, AKT2, GRB2, HLA-A, HLA-B, HLA-DOB, HLA-DQA1, HLA-DQB1, HMGA1, HRAS, IL13RA1, IL2RG, IL4, IL4R, INPP5D, INPPL1, IRS1, JAK1, JAK2, JAK3, NFATC1, NFATC3, NR3C1, NR3C2, OCRL, PIK3C2B, PIK3CA, PIK3CG, PIK3R1, PIK3R2, PIK3R3, PTPN6, RPS6KB1, RPS6KB2, SHC1, SOCS1, SOS1, STAT6, TYK2
Cyclins and Cell Cycle Regulation	3.98107e-19	ABL1, ATM, ATR, BTRC, CCNA1, CCNA2, CCND1, CCND2, CCNE1, CDC25A, CDK1, CDK2, CDK4, CDK6, CDK7, CDKN1A, CDKN1B, CDKN2A, CDKN2B, CDKN2C, E2F1, E2F2, E2F3, GSK3B, HDAC1, HDAC2, HDAC3, HDAC6, PPM1L, PPP2CB, PPP2R5A, PTPA, RAF1, RB1, SKP1, TFDP1, TGFB1, TP53
Sumoylation Pathway	5.01187e-19	AR, CDC42, CDH1, CREBBP, CTBP2, DIRAS3, EP300, ETS1, FAS, FASLG, HDAC1, HDAC2, JUN, MAP3K5, MAPK10, MAPK8, MDM2, NFKB1, NFKB2, NFKBIA, NR3C1, PCNA, PIAS1, PML, RAC1, RAN, RCC1, RHOBTB2, RHOQ, RND2, RNF4, SENP6, SIRT1, SMAD4, SNCA, SP1, SP3, STUB1, SUMO1, SUMO2, SUMO4, TP53, UBE2I
Non-Small Cell Lung Cancer Signaling	5.01187e-19	ABL1, AKT1, AKT2, CASP9, CCND1, CDK4, CDK6, CDKN2A, E2F1, EGFR, ERBB2, FHIT, FOXO3, GRB2, HRAS, ITPR1, ITPR3, MAP2K1, MAPK1, MAPK3, PDPK1, PIK3C2B, PIK3CA, PIK3CG, PIK3R1, PIK3R2, PIK3R3, PLCG1, PRKCA, RAF1, RASSF1, RB1, RXRA, SOS1, TFDP1, TP53
Sirtuin Signaling Pathway	5.01187e-19	ACLY, AKT1, APP, ARNTL, ATG9A, BECN1, CDH1, CPS1, E2F1, EPAS1, ESRRA, FOXO1, FOXO3, GABARAP, GABARAPL1, GABARAPL2, GABPA, GSK3B, HIF1A, HSF1, JUN, LDHA, MAP1LC3A, MAPK1, MAPK15, MAPK3, MAPK6, MT-ND2, MYC, MYCN, NBN, NDRG1, NDUFS6, NDUFV2, NEDD4, NFKB1, NFKB2, NOS2, NOS3, NR1H2, NR1H3, PARP1, PDK1, PPARA, PPID, PRKDC, RELA, SF3A1, SIRT1, SIRT2, SLC25A6, SMARCA5, SP1, SREBF1, STAT3, STK11, TIMM17A,…
Regulation of IL-2 Expression in Activated and Anergic T Lymphocytes	5.01187e-19	CALM1 (includes others), CALML5, CD247, CD28, CD3E, CD80, CHUK, FYN, GRB2, HRAS, IKBKB, IKBKE, IKBKG, JUN, LAT, MAP2K1, MAP3K1, MAPK1, MAPK10, MAPK3, MAPK8, NFATC1, NFATC3, NFKB1, NFKB2, NFKBIA, NFKBID, PLCG1, PLCG2, RAC1, RAF1, RELA, SMAD2, SMAD3, SMAD4, SOS1, TGFB1, TGFBR2, VAV1, ZAP70
IL-12 Signaling and Production in Macrophages	7.94328e-19	AKT1, AKT2, ALB, ALOX12, APOB, CD40, CEBPB, CHUK, EP300, IKBKB, IKBKE, IKBKG, IL4, JUN, MAP2K1, MAPK1, MAPK10, MAPK14, MAPK3, MAPK8, MST1R, NFKB1, NFKB2, NOS2, PIK3C2B, PIK3CA, PIK3CG, PIK3R1, PIK3R2, PIK3R3, PRKCA, PRKCD, PRKCE, PRKCH, PRKCI, PRKCQ, PRKCZ, PRKD1, REL, RELA, RXRA, S100A8, STAT1, STAT6, TGFB1, TLR2, TLR4, TNF, TRAF6
Apoptosis Signaling	7.94328e-19	APAF1, BCL2L1, BIRC2, CAPN2, CASP3, CASP6, CASP7, CASP8, CASP9, CDK1, CHUK, FAS, FASLG, HRAS, HTRA2, IKBKB, IKBKE, IKBKG, MAP2K1, MAP3K14, MAP3K5, MAPK1, MAPK3, MAPK8, MCL1, NFKB1, NFKB2, NFKBIA, NFKBID, PARP1, PLCG1, PLCG2, PRKCA, PRKCE, PRKCQ, RAF1, RELA, RPS6KA1, SPTAN1, TNF, TNFRSF1A, TP53
Th1 and Th2 Activation Pathway	1.25893e-18	ACVR1B, BMPR2, CCR5, CD247, CD274, CD28, CD3E, CD4, CD40, CD80, CD86, CD8A, GATA3, GRB2, HLA-A, HLA-B, HLA-DOB, HLA-DPB1, HLA-DQA1, HLA-DQA2, HLA-DQB1, IFNAR1, IL13, IL1RL1, IL2RB, IL2RG, IL4, IL4R, IL6R, JAK1, JAK2, JAK3, JUN, LTA, NFATC1, NFATC3, NFKB1, NOTCH1, PIK3C2B, PIK3CA, PIK3CG, PIK3R1, PIK3R2, PIK3R3, PRKCQ, S1PR1, SOCS1, STAT1, STAT3, STAT5A, STAT5B, STAT6, TGFB1, TGFBR2, TYK2, VAV1
BEX2 Signaling Pathway	1.25893e-18	AKT1, AKT2, BEX1, BEX2, CCND1, CDKN1A, CTNNB1, ERBB2, GSK3B, HIF1A, HNF1A, JUN, LDB1, LMO2, MAP2, MAPK10, MAPK8, MMP2, NFKB1, NFKB2, NFKBIA, NGFR, PDGFC, PGF, PPM1L, PPP2CB, PPP2R5A, PTEN, PTPA, RELA, SMARCB1, STAT3, TSC1, VEGFA, VEGFB, VEGFC, VEGFD
VEGF Family Ligand-Receptor Interactions	1.99526e-18	AKT1, AKT2, FLT1, FLT4, GRB2, HRAS, KDR, MAP2K1, MAPK1, MAPK3, NOS3, NRP1, NRP2, PGF, PIK3C2B, PIK3CA, PIK3CG, PIK3R1, PIK3R2, PIK3R3, PLA2G10, PLCG1, PLCG2, PRKCA, PRKCD, PRKCE, PRKCH, PRKCI, PRKCQ, PRKCZ, PRKD1, RAF1, SHC1, SOS1, VEGFA, VEGFB, VEGFC, VEGFD
CTLA4 Signaling in Cytotoxic T Lymphocytes	2.51189e-18	AKT1, AKT2, AP1B1, AP1M1, AP2M1, CD247, CD28, CD3E, CD80, CD86, CD8A, CLTC, CTLA4, FCER1G, FYN, GRB2, HLA-A, HLA-B, JAK2, LAT, LCK, LCP2, PIK3C2B, PIK3CA, PIK3CG, PIK3R1, PIK3R2, PIK3R3, PLCG1, PPM1L, PPP2CB, PPP2R5A, PTPA, PTPN11, PTPN22, PTPN6, SYK, TRAT1, ZAP70
Acute Phase Response Signaling	3.16228e-18	AKT1, AKT2, ALB, CEBPB, CHUK, FN1, GRB2, HNF1A, HNRNPK, HRAS, IKBKB, IKBKE, IKBKG, IL1B, IL6R, IRAK1, JAK2, JUN, MAP2K1, MAP3K1, MAP3K14, MAP3K5, MAP3K7, MAPK1, MAPK14, MAPK3, MAPK8, NFKB1, NFKB2, NFKBIA, NFKBID, NGFR, NR3C1, PDPK1, PIK3CA, PIK3CG, PIK3R1, PIK3R2, PIK3R3, PTPN11, RAF1, RELA, RIPK1, SERPINF1, SHC1, SOCS1, SOCS5, SOCS6, SOCS7, SOS1, STAT3, TF, TNF, TNFRSF1A, TRAF2, TRAF6, TTR
IL-2 Signaling	3.98107e-18	AKT1, AKT2, CSNK2A1, CSNK2A2, CSNK2B, GRB2, HRAS, IL2RB, IL2RG, JAK1, JAK3, JUN, LCK, MAP2K1, MAPK1, MAPK3, MAPK8, PIK3C2B, PIK3CA, PIK3CG, PIK3R1, PIK3R2, PIK3R3, PTK2B, PTPN11, RAF1, SHC1, SOCS1, SOS1, STAT5A, STAT5B, SYK
Myc Mediated Apoptosis Signaling	3.98107e-18	ADRB2, ADRB3, APAF1, BCL2L1, CASP3, CASP8, CASP9, CDKN2A, CHUK, CREBBP, FAS, FASLG, IKBKB, IKBKE, IKBKG, MAX, MCL1, MDM2, MYC, NFKB1, NFKB2, NGFR, PRKACA, PRKAG1, PRKAR1B, TNF, TNFRSF1A, TP53, TRAF2
CD40 Signaling	5.01187e-18	CD40, CHUK, IKBKB, IKBKE, IKBKG, JAK3, JUN, LTA, MAP2K1, MAP2K5, MAP3K14, MAP3K7, MAPK1, MAPK10, MAPK14, MAPK3, MAPK8, NFKB1, NFKB2, NFKBIA, NFKBID, PIK3C2B, PIK3CA, PIK3CG, PIK3R1, PIK3R2, PIK3R3, RELA, STAT3, TRAF1, TRAF2, TRAF3, TRAF6
ErbB2-ErbB3 Signaling	5.01187e-18	AKT1, CCND1, CDKN1B, ERBB2, ERBB3, ETV4, FOXO1, GRB2, GSK3B, HRAS, JAK3, JUN, MAP2K1, MAPK1, MAPK3, MYC, NRG1, PDPK1, PIK3C2B, PIK3CA, PIK3CG, PIK3R1, PIK3R2, PIK3R3, PTEN, RAF1, SHC1, SOS1, SP1, STAT3, STAT5A, STAT5B, TYK2
Wnt/β-catenin Signaling	1e-17	ACVR1B, AKT1, AKT2, APC, APC2, BMPR2, BTRC, CCND1, CD44, CDH1, CDH5, CDKN2A, CREBBP, CSNK1D, CSNK2A1, CSNK2A2, CSNK2B, CTNNB1, DVL2, DVL3, EP300, GJA1, GNAQ, GSK3B, HDAC1, HNF1A, JUN, LRP1, MAP3K7, MAP4K1, MDM2, MYC, NLK, PPARD, PPM1L, PPP2CB, PPP2R5A, PTPA, RARA, RUVBL2, SFRP4, SOX10, SOX3, SOX4, SOX8, SRC, TGFB1, TGFBR2, TLE1, TP53, UBB, UBC, WNT3, WNT6, WNT7B
Reelin Signaling in Neurons	1.99526e-17	AKT1, AKT2, APBB1, APP, CAMK2B, CDC42, CDK5, CDK5R1, CFL1, CRK, CRKL, DAB1, FGR, FYN, GRIN1, GRIN2A, GRIN2B, GSK3B, ITGA5, ITGB1, LCK, LYN, MAP2K1, MAP2K5, MAP4K1, MAPK1, MAPK10, MAPK3, MAPK8, MAPK8IP3, MAPT, PAFAH1B1, PAFAH1B3, PDK1, PIK3C2B, PIK3CA, PIK3CG, PIK3R1, PIK3R2, PIK3R3, RAC1, RAPGEF1, SRC, WASL, YES1
Cardiac Hypertrophy Signaling	1.99526e-17	ADCY6, ADRB2, ADRB3, AKT1, CACNA1D, CACNA1S, CALM1 (includes others), CALML5, CDC42, CREBBP, DIRAS3, EIF2B1, EIF2B2, EP300, GATA4, GNA11, GNA12, GNAI2, GNAQ, GRB2, GSK3B, HRAS, HSPB1, IGF1R, IL6R, IRS1, JUN, MAP2K1, MAP3K1, MAP3K14, MAP3K3, MAP3K5, MAP3K7, MAPK1, MAPK10, MAPK14, MAPK3, MAPK8, MEF2C, MEF2D, MYL12A, MYL6B, NKX2-5, PIK3C2B, PIK3CA, PIK3CG, PIK3R1, PIK3R2, PIK3R3, PLCG1, PLCG2, PLCL1…
mTOR Signaling	1.99526e-17	AKT1, AKT2, CDC42, DGKZ, DIRAS3, EIF3F, EIF3H, EIF4EBP1, EIF4G2, FKBP1A, HIF1A, HRAS, INSR, IRS1, MAPK1, MAPK3, MLST8, PDGFC, PDPK1, PGF, PIK3C2B, PIK3CA, PIK3CG, PIK3R1, PIK3R2, PIK3R3, PLD1, PLD2, PPM1L, PPP2CB, PPP2R5A, PRKAG1, PRKCA, PRKCD, PRKCE, PRKCH, PRKCI, PRKCQ, PRKCZ, PRKD1, PRR5, PTPA, RAC1, RHOBTB2, RHOQ, RND2, RPS20, RPS3, RPS3A, RPS6KA1, RPS6KA3, RPS6KB1, RPS6KB2, RPS7, STK11, TSC1…
GDNF Family Ligand-Receptor Interactions	1.99526e-17	CDC42, DOK1, DOK2, DOK3, DOK4, DOK5, FRS2, GAB1, GRB2, HRAS, IRS1, IRS2, ITPR1, ITPR3, JUN, MAP2K1, MAPK1, MAPK10, MAPK3, MAPK8, NCK1, PIK3C2B, PIK3CA, PIK3CG, PIK3R1, PIK3R2, PIK3R3, PLCG1, PLCG2, RAC1, RAF1, RASA1, RET, SHC1, SOS1
Paxillin Signaling	2.51189e-17	ACTB, ACTG1, ACTN1, ACTN4, ARFIP2, ARHGEF7, BCAR1, CDC42, CRK, CSK, GRB2, HRAS, ITGA5, ITGAM, ITGAV, ITGB1, ITGB3, ITGB4, MAPK1, MAPK10, MAPK14, MAPK8, NCK1, NCK2, PAK1, PAK2, PAK4, PIK3C2B, PIK3CA, PIK3CG, PIK3R1, PIK3R2, PIK3R3, PTK2, PTK2B, PTPN12, PXN, RAC1, SOS1, SRC, TLN1, VCL
Ovarian Cancer Signaling	3.16228e-17	ABL1, AKT1, AKT2, APC, BRCA1, CCND1, CD44, CDK4, CDKN2A, CTNNB1, E2F1, EGFR, FGF9, GJA1, GSK3B, HNF1A, HRAS, MAP2K1, MAPK1, MAPK3, MMP2, PDGFC, PGF, PIK3C2B, PIK3CA, PIK3CG, PIK3R1, PIK3R2, PIK3R3, PRKACA, PRKAG1, PRKAR1B, PTEN, RAD51, RAF1, RB1, RPS6KB1, RPS6KB2, SRC, TFDP1, TP53, VEGFA, VEGFB, VEGFC, VEGFD, WNT3, WNT6, WNT7B
Cholecystokinin/Gastrin-mediated Signaling	3.98107e-17	BCAR1, CDC42, CREM, DIRAS3, EGFR, EPHA4, GNA12, GNAQ, GRB2, HRAS, IL1B, ITPR1, ITPR3, JUN, MAP2K1, MAP2K5, MAPK1, MAPK10, MAPK14, MAPK3, MAPK8, MEF2C, MEF2D, PRKCA, PRKCD, PRKCE, PRKCH, PRKCI, PRKCQ, PRKCZ, PRKD1, PTK2, PTK2B, PXN, RAC1, RAF1, RHOBTB2, RHOQ, RND2, SHC1, SOS1, SRC, SRF, TNF
IL-17A Signaling in Airway Cells	5.01187e-17	AKT1, AKT2, CHUK, GSK3B, IKBKB, IKBKE, IKBKG, JAK1, JAK2, JAK3, MAP2K1, MAP3K7, MAPK1, MAPK10, MAPK14, MAPK3, MAPK8, NFKB1, NFKB2, NFKBIA, NFKBID, PIK3C2B, PIK3CA, PIK3CG, PIK3R1, PIK3R2, PIK3R3, PTEN, RELA, STAT3, TRAF6, TYK2
GNRH Signaling	5.01187e-17	ADCY6, CACNA1D, CACNA1S, CALM1 (includes others), CALML5, CAMK2B, CDC42, CREBBP, EGFR, EGR1, GNA11, GNAI2, GNAQ, GRB2, HRAS, ITPR1, ITPR3, JUN, MAP2K1, MAP3K1, MAP3K14, MAP3K3, MAP3K5, MAP3K7, MAPK1, MAPK10, MAPK14, MAPK3, MAPK8, MMP2, NFKB1, NFKB2, PAK1, PAK2, PAK4, PRKACA, PRKAG1, PRKAR1B, PRKCA, PRKCD, PRKCE, PRKCH, PRKCI, PRKCQ, PRKCZ, PRKD1, PTK2, PTK2B, PXN, RAC1, RAF1, RELA, SOS1, SRC
Thrombin Signaling	5.01187e-17	ADCY6, AKT1, AKT2, CAMK1, CAMK1D, CAMK2B, CDC42, DIRAS3, EGFR, GATA1, GATA3, GATA4, GNA11, GNA12, GNAI2, GNAQ, GRB2, HRAS, IKBKB, ITPR1, ITPR3, MAP2K1, MAPK1, MAPK14, MAPK3, MYL12A, MYL6B, MYLK, NFKB1, NFKB2, PDPK1, PIK3C2B, PIK3CA, PIK3CG, PIK3R1, PIK3R2, PIK3R3, PLCG1, PLCG2, PLCL1, PRKCA, PRKCD, PRKCE, PRKCH, PRKCI, PRKCQ, PRKCZ, PRKD1, PTK2, RAC1, RAF1, RELA, RHOBTB2, RHOQ, RND2, RPS6KB1, SHC…
Role of NFAT in Cardiac Hypertrophy	5.01187e-17	ADCY6, AKT1, AKT2, CACNA1D, CACNA1S, CALM1 (includes others), CALML5, CAMK1, CAMK1D, CAMK2B, EP300, GATA4, GNAI2, GNAQ, GRB2, GSK3B, HDAC1, HDAC2, HDAC3, HDAC6, HRAS, IGF1R, ITPR1, ITPR3, MAP2K1, MAP3K1, MAP3K7, MAPK1, MAPK10, MAPK14, MAPK3, MAPK8, MEF2C, MEF2D, NKX2-5, PIK3C2B, PIK3CA, PIK3CG, PIK3R1, PIK3R2, PIK3R3, PLCG1, PLCG2, PLCL1, PRKACA, PRKAG1, PRKAR1B, PRKCA, PRKCD, PRKCE, PRKCH, PRKCI…
TNFR1 Signaling	5.01187e-17	APAF1, BIRC2, CASP3, CASP6, CASP7, CASP8, CASP9, CDC42, CHUK, IKBKB, IKBKE, IKBKG, JUN, MAP3K1, MAP3K14, MAPK8, NFKB1, NFKB2, NFKBIA, NFKBID, PAK1, PAK2, PAK4, RELA, RIPK1, TNF, TNFRSF1A, TRAF2
Virus Entry via Endocytic Pathways	1e-16	ABL1, ACTB, ACTG1, AP1B1, AP1M1, AP2M1, CAV1, CD55, CDC42, CLTC, DNM1, DNM2, FLNA, FOLR1, FYN, HLA-A, HLA-B, HRAS, ITGA5, ITGB1, ITGB3, ITGB4, PIK3C2B, PIK3CA, PIK3CG, PIK3R1, PIK3R2, PIK3R3, PLCG1, PLCG2, PRKCA, PRKCD, PRKCE, PRKCH, PRKCI, PRKCQ, PRKCZ, PRKD1, RAC1, SRC
Role of JAK2 in Hormone-like Cytokine Signaling	1e-16	EPOR, HLTF, IRS1, IRS2, JAK1, JAK2, PTPN1, PTPN11, PTPN6, SH2B1, SH2B2, SH2B3, SHC1, SIRPA, SOCS1, SOCS5, SOCS6, SOCS7, STAT1, STAT3, STAT5A, STAT5B, TYK2
Semaphorin Neuronal Repulsive Signaling Pathway	1.58489e-16	AKT1, AKT2, CD44, CDK5, CFL1, CRMP1, DPYSL2, ERBB2, FARP2, FES, FYN, GSK3B, GUCY1B1, ITGA5, ITGAV, ITGB1, ITGB3, ITGB4, MAP2K1, MAP2K5, MAPT, MICAL1, MYL12A, MYL6B, NRP1, NRP2, PAK1, PAK2, PAK4, PDE4A, PDE4D, PIK3C2B, PIK3CA, PIK3CG, PIK3R1, PIK3R2, PIK3R3, PIP5K1C, PLCG1, PLCG2, PLXNA1, PRKACA, PRKAG1, PRKAR1B, RAC1, STK11, TP53
Hereditary Breast Cancer Signaling	2.51189e-16	ACTB, AKT1, AKT2, ATM, ATR, BARD1, BRCA1, CCND1, CDC25C, CDK1, CDK4, CDK6, CDKN1A, CHEK1, CREBBP, E2F1, EP300, FANCA, FANCC, HDAC1, HDAC2, HDAC3, HDAC6, HLTF, HRAS, NBN, NPM1, PIK3C2B, PIK3CA, PIK3CG, PIK3R1, PIK3R2, PIK3R3, POLR2E, POLR2G, PTEN, RAD51, RB1, SMARCA4, SMARCB1, SMARCC1, SMARCC2, SMARCE1, TP53, TUBG1, UBB, UBC
Apelin Endothelial Signaling Pathway	3.16228e-16	ADCY6, AKT1, AKT2, ARNT, CALM1 (includes others), CALML5, GNA11, GNAI2, HIF1A, HRAS, JUN, MAP2K1, MAPK1, MAPK10, MAPK3, MAPK8, MEF2C, MEF2D, NFKB1, NFKB2, NOS3, PIK3C2B, PIK3CA, PIK3CG, PIK3R1, PIK3R2, PIK3R3, PRKAG1, PRKCA, PRKCD, PRKCE, PRKCH, PRKCI, PRKCQ, PRKCZ, PRKD1, RAF1, RELA, RPS6KB1, RPS6KB2, SMAD3, SP1
Hepatic Cholestasis	3.16228e-16	ABCC2, ADCY6, CHUK, CLCF1, ESR1, FASLG, FGFR4, GCG, HNF1A, HNF4A, IKBKB, IKBKE, IKBKG, IL13, IL1B, IL1RL1, IL4, INSR, IRAK1, JUN, LTA, MAP3K14, MAP3K7, MAPK10, MAPK8, NFKB1, NFKB2, NFKBIA, NFKBID, NGFR, NR1H3, NR1I2, PPARA, PRKACA, PRKAG1, PRKAR1B, PRKCA, PRKCD, PRKCE, PRKCH, PRKCI, PRKCQ, PRKCZ, PRKD1, RARA, RELA, RXRA, SLC4A2, SREBF1, TGFB1, TLR4, TNF, TNFRSF1A, TRAF2, TRAF6
Th2 Pathway	3.98107e-16	ACVR1B, BMPR2, CCR5, CD247, CD28, CD3E, CD4, CD40, CD80, CD86, GATA3, GRB2, HLA-A, HLA-B, HLA-DOB, HLA-DPB1, HLA-DQA1, HLA-DQA2, HLA-DQB1, IL13, IL1RL1, IL2RB, IL2RG, IL4, IL4R, JAK1, JAK2, JAK3, JUN, NFKB1, NOTCH1, PIK3C2B, PIK3CA, PIK3CG, PIK3R1, PIK3R2, PIK3R3, PRKCQ, S1PR1, STAT5A, STAT5B, STAT6, TGFB1, TGFBR2, TYK2, VAV1
Gα12/13 Signaling	3.98107e-16	AKT1, AKT2, BTK, CDC42, CDH1, CDH5, CHUK, CTNNB1, GNA12, HRAS, IKBKB, IKBKE, IKBKG, JUN, LPAR2, MAP2K1, MAP3K1, MAP3K5, MAPK1, MAPK10, MAPK3, MAPK8, MEF2C, MEF2D, MYL12A, MYL6B, NFKB1, NFKB2, NFKBIA, NFKBID, PIK3C2B, PIK3CA, PIK3CG, PIK3R1, PIK3R2, PIK3R3, PTK2, PTK2B, PXN, RAF1, RASA1, RELA, SRC, TEC, VAV1
Role of JAK1 and JAK3 in γc Cytokine Signaling	3.98107e-16	FES, GRB2, HRAS, IL2RB, IL2RG, IL4, IL4R, IL7, IL7R, IRS1, IRS2, JAK1, JAK2, JAK3, MAPK1, MAPK3, PIK3C2B, PIK3CA, PIK3CG, PIK3R1, PIK3R2, PIK3R3, PTK2B, PTPN11, SHC1, SOCS1, STAT1, STAT3, STAT5A, STAT5B, STAT6, SYK
Induction of Apoptosis by HIV1	5.01187e-16	APAF1, BCL2L1, BIRC2, CASP3, CASP8, CASP9, CHUK, FAS, FASLG, HTRA2, IKBKB, IKBKE, IKBKG, MAP3K14, MAP3K5, MAPK10, MAPK8, NFKB1, NFKB2, NFKBIA, NFKBID, NGFR, RELA, RIPK1, SLC25A6, TNF, TNFRSF1A, TP53, TRAF1, TRAF2
FAT10 Cancer Signaling Pathway	5.01187e-16	ACVR1B, AKT1, AKT2, BMPR2, CHUK, CTNNB1, EEF1A1, GSK3B, IKBKB, IKBKE, IKBKG, NFKB1, NFKB2, NFKBIA, NGFR, PCNA, RELA, SMAD2, SMAD3, SMAD4, STAT3, TGFB1, TGFBR2, TNF, TNFRSF1A, TP53
AMPK Signaling	7.94328e-16	ACACA, ACTB, ADRB2, ADRB3, AKT1, AKT2, CCNA2, CCND1, CDKN1A, CFTR, CHRM3, CHRNA7, CREBBP, EEF2, EIF4EBP1, EP300, FOXG1, FOXO1, FOXO3, HLTF, HNF4A, ILKAP, INSR, IRS1, IRS2, KAT2B, MAP3K7, MAPK1, MAPK14, MLST8, NOS3, PIK3C2B, PIK3CA, PIK3CG, PIK3R1, PIK3R2, PIK3R3, PPAT, PPM1A, PPM1B, PPM1L, PPP2CB, PPP2R5A, PRKACA, PRKAG1, PRKAR1B, PTPA, RPS6KB1, SIRT1, SLC2A4, SMARCA4, SMARCB1, SMARCC1, SMARCC2, …
FLT3 Signaling in Hematopoietic Progenitor Cells	1.25893e-15	AKT1, AKT2, CBL, CREBBP, EIF4EBP1, FLT3, FLT3LG, GAB2, GRB2, HRAS, INPP5D, MAP2K1, MAPK1, MAPK14, MAPK3, PDPK1, PIK3C2B, PIK3CA, PIK3CG, PIK3R1, PIK3R2, PIK3R3, PTPN11, RAF1, RPS6KA1, RPS6KA3, RPS6KB1, SHC1, SOS1, STAT1, STAT3, STAT5A, STAT5B, STAT6
Apelin Cardiomyocyte Signaling Pathway	1.25893e-15	AKT1, AKT2, ARNT, GNA11, GNAI2, HIF1A, ITPR1, MAPK1, MAPK10, MAPK14, MAPK15, MAPK3, MAPK6, MAPK8, MYL12A, MYL6B, MYLK, NOS3, PIK3C2B, PIK3CA, PIK3CG, PIK3R1, PIK3R2, PIK3R3, PLCG1, PLCG2, PLCL1, PLN, PRKCA, PRKCD, PRKCE, PRKCH, PRKCI, PRKCQ, PRKCZ, PRKD1, SLC9A2, TGFB1
Macropinocytosis Signaling	1.58489e-15	ACTN4, CDC42, CSF1R, HGF, HRAS, ITGA5, ITGB1, ITGB3, ITGB4, MET, PAK1, PDGFA, PDGFB, PDGFC, PDGFD, PIK3C2B, PIK3CA, PIK3CG, PIK3R1, PIK3R2, PIK3R3, PLCG1, PLCG2, PRKCA, PRKCD, PRKCE, PRKCH, PRKCI, PRKCQ, PRKCZ, PRKD1, RAC1, SRC
Hepatic Fibrosis / Hepatic Stellate Cell Activation	1.58489e-15	AGTR1, CCL5, CCR5, CCR7, CD40, COL18A1, EGFR, FAS, FASLG, FGF1, FGF2, FGFR1, FGFR2, FLT1, FLT4, FN1, HGF, IFNAR1, IGF1R, IL1B, IL1RL1, IL4, IL4R, IL6R, KDR, KLF6, MET, MMP2, MYL6B, NFKB1, NFKB2, NGFR, PDGFA, PDGFB, PDGFC, PDGFD, PDGFRA, PDGFRB, PGF, RELA, SMAD2, SMAD3, SMAD4, SMAD7, STAT1, TGFB1, TGFBR2, TLR4, TNF, TNFRSF1A, VEGFA, VEGFB, VEGFC, VEGFD
Rac Signaling	2.51189e-15	ARFIP2, CD44, CDC42, CDK5R1, CFL1, ELK4, HRAS, IQGAP1, ITGA5, ITGAV, ITGB1, ITGB3, ITGB4, JUN, MAP2K1, MAP3K1, MAPK1, MAPK3, MAPK8, NFKB1, NFKB2, PAK1, PAK2, PAK4, PI4KA, PIK3C2B, PIK3CA, PIK3CG, PIK3R1, PIK3R2, PIK3R3, PIP5K1C, PLD1, PRKCI, PRKCZ, PTK2, PTK2B, RAC1, RAF1, RELA, RPS6KB1, TIAM1
UVB-Induced MAPK Signaling	2.51189e-15	AKT1, EGFR, EIF4EBP1, JUN, MAP2K1, MAPK1, MAPK10, MAPK14, MAPK3, MAPK8, PIK3C2B, PIK3CA, PIK3CG, PIK3R1, PIK3R2, PIK3R3, PRKCA, PRKCD, PRKCE, PRKCH, PRKCI, PRKCQ, PRKCZ, PRKD1, RPS6KA3, RPS6KB1, TP53
Th1 Pathway	2.51189e-15	CCR5, CD247, CD274, CD28, CD3E, CD4, CD40, CD80, CD86, CD8A, GATA3, GRB2, HLA-A, HLA-B, HLA-DOB, HLA-DPB1, HLA-DQA1, HLA-DQA2, HLA-DQB1, IFNAR1, IL4, IL6R, JAK1, JAK2, JAK3, LTA, NFATC1, NFATC3, NFKB1, NOTCH1, PIK3C2B, PIK3CA, PIK3CG, PIK3R1, PIK3R2, PIK3R3, PRKCQ, SOCS1, STAT1, STAT3, TYK2, VAV1
Neuropathic Pain Signaling In Dorsal Horn Neurons	2.51189e-15	BDNF, CAMK1, CAMK1D, CAMK2B, GPR37, GRIA1, GRIA3, GRIN1, GRIN2A, GRIN2B, GRM1, GRM7, ITPR1, ITPR3, MAPK1, MAPK3, NTRK2, PIK3C2B, PIK3CA, PIK3CG, PIK3R1, PIK3R2, PIK3R3, PLCG1, PLCG2, PLCL1, PRKACA, PRKAG1, PRKAR1B, PRKCA, PRKCD, PRKCE, PRKCH, PRKCI, PRKCQ, PRKCZ, PRKD1, SRC
iNOS Signaling	3.16228e-15	CALM1 (includes others), CALML5, CHUK, CREBBP, HMGA1, IKBKB, IKBKE, IKBKG, IRAK1, JAK1, JAK2, JAK3, JUN, MAPK1, MAPK14, NFKB1, NFKB2, NFKBIA, NFKBID, NOS2, RELA, STAT1, TLR4, TRAF6, TYK2
Dendritic Cell Maturation	3.98107e-15	AKT1, AKT2, CCR7, CD40, CD80, CD86, CHUK, COL18A1, CREBBP, DDR2, FCER1G, FCGR2A, FCGR2B, FCGR3A/FCGR3B, HLA-A, HLA-B, HLA-DOB, HLA-DQA1, HLA-DQB1, IFNAR1, IKBKB, IKBKE, IKBKG, IL1B, JAK2, LTA, MAP3K14, MAPK1, MAPK10, MAPK14, MAPK3, MAPK8, NFKB1, NFKB2, NFKBIA, NFKBID, NGFR, PIK3C2B, PIK3CA, PIK3CG, PIK3R1, PIK3R2, PIK3R3, PLCG1, PLCG2, PLCL1, RELA, STAT1, TLR2, TLR4, TNF, TNFRSF1A, TRAF6
CXCR4 Signaling	3.98107e-15	ADCY6, AKT1, AKT2, BCAR1, CD4, CDC42, CRK, DIRAS3, EGR1, GNA11, GNA12, GNAI2, GNAQ, HRAS, ITPR1, ITPR3, JUN, LYN, MAP2K1, MAPK1, MAPK10, MAPK3, MAPK8, MYL12A, MYL6B, PAK1, PAK2, PAK4, PIK3C2B, PIK3CA, PIK3CG, PIK3R1, PIK3R2, PIK3R3, PRKCA, PRKCD, PRKCE, PRKCH, PRKCI, PRKCQ, PRKCZ, PRKD1, PTK2, PXN, RAC1, RAF1, RHOBTB2, RHOQ, RND2, SRC
TWEAK Signaling	5.01187e-15	APAF1, BAG4, BIRC2, CASP3, CASP6, CASP7, CASP8, CASP9, CHUK, IKBKB, IKBKE, IKBKG, MAP3K14, NFKB1, NFKB2, NFKBIA, NFKBID, RELA, RIPK1, TRAF1, TRAF2, TRAF3
Breast Cancer Regulation by Stathmin1	5.01187e-15	ADRB2, ADRB3, AGTR1, ANKHD1/ANKHD1-EIF4EBP3, ARHGEF7, AURKA, CAMK1, CAMK1D, CAMK2B, CCND1, CCND2, CCR5, CCR7, CDK1, CDK2, CDK4, CDK6, CDKN1B, CHRM3, CREBBP, CXCR1, CYSLTR2, DRD3, E2F1, E2F2, E2F3, FGF2, GIPR, GLP1R, GNAQ, GPR12, GPR37, GPR6, GPRC5B, GRB2, GRM1, GRM7, HCRTR1, HGF, HIF1A, HRAS, HTR1A, HTR2B, JUN, LPAR2, MAP2K1, MAPK1, MAPK3, MMP2, MTNR1A, NFKB1, NFKB2, NPBWR2, P2RY2, PAK1, PDGFB, P…
Adipogenesis pathway	5.01187e-15	AKT1, ARNTL, BMPR2, CDK5, CDK7, CEBPB, CTBP2, CTNNB1, EZH2, FGF1, FGF2, FGFR1, FGFR2, FGFR3, FGFR4, FOXO1, HDAC1, HDAC2, HDAC3, HDAC6, HIF1A, KAT2B, KAT6A, KLF5, KMT2B, LPIN1, PAXIP1, RB1, RBBP4, RPS6KA1, RPS6KB1, RUNX1T1, SAP18, SIRT1, SIRT2, SLC2A4, SMAD1, SMAD3, SREBF1, STAT5B, TGFB1, TNF, TNFRSF1A, TP53
Estrogen-mediated S-phase Entry	5.01187e-15	CCNA1, CCNA2, CCND1, CCNE1, CDC25A, CDK1, CDK2, CDK4, CDKN1A, CDKN1B, E2F1, E2F2, E2F3, ESR1, ESR2, MYC, RB1, RBL1, TFDP1
Calcium-induced T Lymphocyte Apoptosis	6.30957e-15	CALM1 (includes others), CALML5, CAPN2, CD247, CD3E, CD4, EP300, FCER1G, HDAC1, HDAC2, HLA-A, HLA-B, HLA-DOB, HLA-DQA1, HLA-DQB1, ITPR1, ITPR3, LCK, MEF2D, NR4A1, PLCG1, PRKCA, PRKCD, PRKCE, PRKCH, PRKCI, PRKCQ, PRKCZ, PRKD1, ZAP70
Pyridoxal 5'-phosphate Salvage Pathway	6.30957e-15	AKT2, ARAF, CDK1, CDK2, CDK4, CDK5, CDK6, CDK7, CDK8, CSNK1D, DAPK1, DMPK, EIF2AK2, GRK4, IRAK1, MAP2K1, MAPK1, MAPK3, MAPK6, MAPK8, PAK1, PAK2, PIM1, PLK1, PRKCD, PRKCE, PRKCH, PRKCQ, SGK1, TTK
GP6 Signaling Pathway	7.94328e-15	AKT1, AKT2, BTK, CALM1 (includes others), CALML5, COL18A1, FCER1G, FYB1, FYN, GP6, GRB2, GSK3B, ITGB3, ITK, ITPR1, LAMA4, LAT, LCP2, LYN, NCK1, PDPK1, PIK3C2B, PIK3CA, PIK3CG, PIK3R1, PIK3R2, PIK3R3, PLCG1, PLCG2, PRKCA, PRKCD, PRKCE, PRKCH, PRKCI, PRKCQ, PRKCZ, PRKD1, PTK2, RAC1, SYK, TLN1, VAV1
BAG2 Signaling Pathway	1e-14	ANXA2, ATXN3, CASP3, CDKN1A, CHRNA7, HSP90AA1, HSPA1A/HSPA1B, HSPA4, HSPA8, HSPA9, MAPK1, MAPK14, MAPK3, MAPT, MDM2, MYC, NFKB1, NFKB2, PRKN, PSME1, RELA, SP1, STUB1, TP53
Neurotrophin/TRK Signaling	1e-14	AKT1, BDNF, CDC42, CREBBP, FRS2, GAB1, GRB2, HRAS, JUN, MAP2K1, MAP2K5, MAP3K5, MAPK1, MAPK3, MAPK8, NGFR, NTF3, NTF4, NTRK2, PDPK1, PIK3C2B, PIK3CA, PIK3CG, PIK3R1, PIK3R2, PIK3R3, PLCG1, PTPN11, RAF1, RPS6KA1, SHC1, SOS1
PEDF Signaling	1.99526e-14	AKT1, AKT2, BCL2L1, BDNF, CASP7, CASP8, CHUK, FAS, FASLG, HNF1A, HRAS, IKBKB, IKBKE, IKBKG, MAPK1, MAPK14, MAPK3, NFKB1, NFKB2, NFKBIA, NFKBID, PIK3C2B, PIK3CA, PIK3CG, PIK3R1, PIK3R2, PIK3R3, RAC1, RAF1, RELA, SERPINF1, SRF, TP53
Human Embryonic Stem Cell Pluripotency	3.16228e-14	AKT1, AKT2, APC, BDNF, BMPR2, CTNNB1, FGF2, FGF4, FGFR1, FGFR2, FGFR3, FGFR4, FOXO1, GSK3B, HNF1A, NTF3, NTF4, NTRK2, PDGFA, PDGFB, PDGFC, PDGFD, PDGFRA, PDGFRB, PDPK1, PIK3C2B, PIK3CA, PIK3CG, PIK3R1, PIK3R2, PIK3R3, S1PR1, SMAD1, SMAD2, SMAD3, SMAD4, SMAD7, SPHK1, TGFB1, TGFBR2, WNT3, WNT6, WNT7B
Thyroid Cancer Signaling	3.98107e-14	AKT1, AKT2, BDNF, CCND1, CDH1, CTNNB1, FOXO1, GSK3B, HNF1A, HRAS, INSR, IRS1, IRS2, JUN, MAP2K1, MAPK1, MAPK3, MYC, NTF3, NTF4, NTRK2, PDK1, PIK3C2B, PIK3CA, PIK3CG, PIK3R1, PIK3R2, PIK3R3, PTEN, RET, SHC1, TP53
GM-CSF Signaling	3.98107e-14	AKT1, AKT2, BCL2L1, CAMK2B, CCND1, CSF2RA, CSF2RB, ETS1, GRB2, HRAS, JAK2, LYN, MAP2K1, MAPK1, MAPK3, PIK3C2B, PIK3CA, PIK3CG, PIK3R1, PIK3R2, PIK3R3, PIM1, PTPN11, RACK1, RAF1, SHC1, SOS1, STAT1, STAT3, STAT5B
CD27 Signaling in Lymphocytes	5.01187e-14	APAF1, BCL2L1, CASP3, CASP8, CASP9, CHUK, IKBKB, IKBKE, IKBKG, JUN, MAP2K1, MAP2K5, MAP3K1, MAP3K14, MAP3K3, MAP3K5, MAP3K7, MAPK10, MAPK8, NFKB1, NFKB2, NFKBIA, NFKBID, RELA, SIVA1, TRAF2
G-Protein Coupled Receptor Signaling	7.94328e-14	ADCY6, ADRB2, ADRB3, AGTR1, AKT1, AKT2, CAMK2B, CHRM3, CHUK, CREBBP, DRD3, FYN, GLP1R, GNA11, GNAI2, GNAQ, GRB2, GRK2, GRK4, GRM1, GRM7, HRAS, HTR1A, HTR2B, IKBKB, IKBKE, IKBKG, MAP2K1, MAPK1, MAPK3, NFKB1, NFKB2, NFKBIA, NFKBID, PDE4A, PDE4D, PDE6G, PDPK1, PIK3C2B, PIK3CA, PIK3CG, PIK3R1, PIK3R2, PIK3R3, PRKACA, PRKAG1, PRKAR1B, PRKCA, PRKCE, PTK2B, RAF1, RAPGEF3, RAPGEF4, RASA1, RELA, RGS16, RG…
4-1BB Signaling in T Lymphocytes	1e-13	CHUK, IKBKB, IKBKE, IKBKG, JUN, MAP2K1, MAP3K14, MAP3K5, MAPK1, MAPK10, MAPK14, MAPK3, MAPK8, NFKB1, NFKB2, NFKBIA, NFKBID, RELA, TRAF1, TRAF2
ERK5 Signaling	1e-13	AKT1, CREBBP, EGFR, ELK4, FOSL1, FOXO3, GAB1, GNA12, GNAQ, HRAS, MAP2K5, MAP3K3, MEF2C, MEF2D, MYC, PTPN11, RPS6KA1, RPS6KA3, RPS6KB1, RPS6KB2, SGK1, SH2D2A, SRC, WNK1, YWHAB, YWHAE, YWHAG, YWHAH, YWHAQ, YWHAZ
Death Receptor Signaling	1.58489e-13	ACTB, ACTG1, APAF1, BIRC2, CASP3, CASP6, CASP7, CASP8, CASP9, CHUK, FAS, FASLG, HSPB1, HTRA2, IKBKB, IKBKE, IKBKG, MAP3K14, MAP3K5, MAPK8, NFKB1, NFKB2, NFKBIA, NFKBID, PARP1, PARP3, PARP4, RELA, RIPK1, SPTAN1, TBK1, TNF, TNFRSF1A, TRAF2
Systemic Lupus Erythematosus In T Cell Signaling Pathway	1.58489e-13	AKT1, AKT2, BCL6, CASP3, CASP6, CASP7, CASP8, CASP9, CBL, CD247, CD28, CD3E, CD44, CD80, CD86, CDC42, CREBBP, CREM, DIRAS3, ELF1, ESR1, EZR, FAS, FASLG, FCER1G, GNA12, GNAI2, GRB2, HLA-A, HLA-B, HLA-DOB, HLA-DPB1, HLA-DQA1, HLA-DQA2, HLA-DQB1, HRAS, ITPR1, JUN, LAT, MAP2K1, MAP2K5, MAPK1, MAPK3, MLST8, NOS1, NOS2, NOS3, PDK1, PIK3C2B, PIK3CA, PIK3CG, PIK3R1, PIK3R2, PIK3R3, PLCG1, PPM1L, PPP2CB, …
Endometrial Cancer Signaling	1.99526e-13	AKT1, AKT2, APC2, CASP9, CCND1, CDH1, CTNNB1, ERBB2, FOXO3, GRB2, GSK3B, HRAS, MAP2K1, MAPK1, MAPK3, MYC, PDPK1, PIK3C2B, PIK3CA, PIK3CG, PIK3R1, PIK3R2, PIK3R3, PTEN, RAF1, SOS1, TP53
April Mediated Signaling	1.99526e-13	CHUK, IKBKB, IKBKE, IKBKG, JUN, MAP3K1, MAP3K14, MAPK1, MAPK10, MAPK14, MAPK8, NFATC1, NFATC3, NFKB1, NFKB2, NFKBIA, NFKBID, RELA, TRAF1, TRAF2, TRAF3, TRAF6
HOTAIR Regulatory Pathway	2.51189e-13	AKT1, AKT2, AR, ATXN1, CD44, CDH1, CDKN1A, CREBBP, CTNNB1, DZIP3, EP300, ERBB2, ESR1, ESR2, EZH2, HDAC1, HDAC2, HNF1A, HOTAIR, HSF1, MDM2, MET, MMP17, MMP2, MYC, NFKB1, NFKB2, NFKBIA, PIK3C2B, PIK3CA, PIK3CG, PIK3R1, PIK3R2, PIK3R3, PTEN, RBBP4, RELA, SRF, STAT3, TGFB1, TLR4, VIM, WNT3, WNT6, WNT7B, YY1
Melanocyte Development and Pigmentation Signaling	3.16228e-13	ADCY6, CREBBP, CRK, EP300, GRB2, HRAS, KIT, MAP2K1, MAPK1, MAPK3, MITF, PIK3C2B, PIK3CA, PIK3CG, PIK3R1, PIK3R2, PIK3R3, PLCG1, PLCG2, PRKACA, PRKAG1, PRKAR1B, PTPN11, PTPN6, RAF1, RPS6KA1, RPS6KA3, RPS6KB1, RPS6KB2, SH2B2, SHC1, SOS1, SOX10, SRC
TNFR2 Signaling	3.16228e-13	BIRC2, CHUK, IKBKB, IKBKE, IKBKG, JUN, LTA, MAP3K1, MAP3K14, MAPK8, NFKB1, NFKB2, NFKBIA, NFKBID, RELA, TBK1, TNF, TRAF1, TRAF2
Xenobiotic Metabolism General Signaling Pathway	3.16228e-13	AHR, AKT1, AKT2, ARNT, CREBBP, EIF2AK3, EP300, GSTA2, HRAS, KEAP1, MAP2K1, MAP2K5, MAP3K1, MAP3K14, MAP3K3, MAP3K5, MAP3K7, MAPK1, MAPK14, MAPK3, MAPK8, NR1H2, NR1H3, NR1I2, NR1I3, PIK3C2B, PIK3CA, PIK3CG, PIK3R1, PIK3R2, PIK3R3, PPARA, PRKCA, PRKCD, PRKCE, PRKCH, PRKCI, PRKCQ, PRKCZ, PRKD1, RAF1, RXRA, SLC51A
B Cell Activating Factor Signaling	3.98107e-13	CHUK, IKBKB, IKBKE, IKBKG, JUN, MAP3K1, MAP3K14, MAPK1, MAPK10, MAPK14, MAPK8, NFATC1, NFATC3, NFKB1, NFKB2, NFKBIA, NFKBID, RELA, TRAF1, TRAF2, TRAF3, TRAF6
G Beta Gamma Signaling	5.01187e-13	AKT1, AKT2, BTK, CACNA1D, CACNA1S, CAV1, CAV2, CAV3, CDC42, DNM2, EGFR, GNA11, GNA12, GNAI2, GNAQ, GRB2, HRAS, MAPK1, MAPK3, PAK1, PDPK1, PIK3CG, PLCG1, PLCG2, PRKACA, PRKAG1, PRKAR1B, PRKCA, PRKCD, PRKCE, PRKCH, PRKCI, PRKCQ, PRKCZ, PRKD1, RAF1, SHC1, SOS1, SRC
Corticotropin Releasing Hormone Signaling	5.01187e-13	ADCY6, BDNF, CACNA1D, CACNA1S, CALM1 (includes others), CALML5, CREBBP, CRH, FASLG, GNAI2, GNAQ, GUCY1B1, GUCY2C, ITPR1, ITPR3, JUN, KRT1, MAP2K1, MAPK1, MAPK14, MAPK3, MEF2C, MEF2D, NOS1, NOS2, NOS3, NR4A1, PLCG1, PLCG2, PRKACA, PRKAG1, PRKAR1B, PRKCA, PRKCD, PRKCE, PRKCH, PRKCI, PRKCQ, PRKCZ, PRKD1, RAF1, SMARCC2, VEGFA
Sphingosine-1-phosphate Signaling	5.01187e-13	ADCY6, AKT1, AKT2, CASP3, CASP6, CASP7, CASP8, CASP9, CDC42, DIRAS3, GNA12, GNAI2, GNAQ, MAPK1, MAPK3, PDGFA, PDGFB, PDGFC, PDGFD, PDGFRA, PDGFRB, PIK3C2B, PIK3CA, PIK3CG, PIK3R1, PIK3R2, PIK3R3, PLCG1, PLCG2, PLCL1, PTK2, PTK2B, RAC1, RHOBTB2, RHOQ, RND2, S1PR1, SPHK1
ErbB4 Signaling	6.30957e-13	AKT1, ERBB4, GRB2, HRAS, MAP2K1, MAPK1, MAPK3, NRG1, PDPK1, PIK3C2B, PIK3CA, PIK3CG, PIK3R1, PIK3R2, PIK3R3, PLCG1, PLCG2, PRKCA, PRKCD, PRKCE, PRKCH, PRKCI, PRKCQ, PRKCZ, PRKD1, RAF1, SHC1, SOS1
Protein Ubiquitination Pathway	6.30957e-13	AMFR, BAG1, BAP1, BIRC2, BRCA1, BTRC, CBL, DNAJC7, FZR1, HLA-A, HLA-B, HSP90AA1, HSP90AB1, HSP90B1, HSPA13, HSPA1A/HSPA1B, HSPA4, HSPA8, HSPA9, HSPB1, HSPD1, HSPH1, MDM2, NEDD4, PRKN, PSMA1, PSMC3, PSMC5, PSMD11, PSMD13, PSME1, SKP1, SMURF1, STUB1, SUGT1, TRAF6, UBB, UBC, UBE2A, UBE2D3, UBE2E3, UBE2I, UBE2L6, UBE2N, UBE2O, UBE3A, UBE4B, UCHL1, UCHL5, USP13, USP15, USP19, USP2, USP21, USP26, USP28…
Signaling by Rho Family GTPases	6.30957e-13	ACTB, ACTG1, ARFIP2, ARHGEF7, CDC42, CDH1, CDH5, CFL1, CLIP1, DES, DIRAS3, EZR, GFAP, GNA11, GNA12, GNAI2, GNAQ, IQGAP1, ITGA5, ITGAV, ITGB1, ITGB3, ITGB4, JUN, MAP2K1, MAPK1, MAPK10, MAPK3, MAPK8, MYL12A, MYL6B, MYLK, NEDD4, NFKB1, NFKB2, PAK1, PAK2, PAK4, PI4KA, PIK3C2B, PIK3CA, PIK3CG, PIK3R1, PIK3R2, PIK3R3, PIP5K1C, PLD1, PRKCI, PRKCZ, PTK2, PTK2B, RAC1, RAF1, RELA, RHOBTB2, RHOQ, RND2, VIM,…
Melatonin Signaling	7.94328e-13	ARAF, CALM1 (includes others), CALML5, CAMK2B, GNAI2, GNAQ, MAP2K1, MAP2K5, MAPK1, MAPK3, MTNR1A, PLCG1, PLCG2, PLCL1, PRKACA, PRKAG1, PRKAR1B, PRKCA, PRKCD, PRKCE, PRKCH, PRKCI, PRKCQ, PRKCZ, PRKD1, RAF1, RORA, RORB, SLC2A4
SAPK/JNK Signaling	7.94328e-13	CDC42, CRK, CRKL, FCER1G, GAB1, GNA12, GRB2, HNRNPK, HRAS, IRS1, JUN, LCK, MAP3K1, MAP3K3, MAP3K5, MAP3K7, MAP4K1, MAPK10, MAPK8, MAPK8IP3, NFATC1, NFATC3, PIK3C2B, PIK3CA, PIK3CG, PIK3R1, PIK3R2, PIK3R3, RAC1, RIPK1, SH2D2A, SHC1, SOS1, TP53, TRAF2
Melanoma Signaling	7.94328e-13	AKT1, AKT2, CCND1, CDH1, CDK4, CDKN1A, CDKN2A, E2F1, HRAS, MAP2K1, MAPK1, MAPK3, MDM2, MITF, PIK3C2B, PIK3CA, PIK3CG, PIK3R1, PIK3R2, PIK3R3, PTEN, RAF1, RB1, TP53
ATM Signaling	7.94328e-13	ABL1, ATM, ATR, BRCA1, CBX5, CDC25A, CDC25C, CDK1, CDK2, CDKN1A, CHEK1, CREBBP, JUN, KAT5, MAPK10, MAPK14, MAPK8, MDM2, MDM4, NBN, NFKBIA, PPM1L, PPP1CC, PPP2CB, PPP2R5A, PTPA, RAD17, RAD51, TOPBP1, TP53, TP73, TRIM28, USP7, ZNF420
MSP-RON Signaling In Macrophages Pathway	7.94328e-13	CHUK, CREBBP, GAB2, GRB2, HLA-DOB, HLA-DPB1, HLA-DQA1, HLA-DQA2, HLA-DQB1, HRAS, IKBKB, IKBKE, IKBKG, ITGAM, JAK2, JUN, KLK7, MAPK1, MAPK3, MST1R, NFKB1, NFKB2, NOS2, PIK3C2B, PIK3CA, PIK3CG, PIK3R1, PIK3R2, PIK3R3, PRKCZ, RELA, SBNO2, SOCS1, STAT1, STAT3, TLR4, TNF
Mouse Embryonic Stem Cell Pluripotency	1e-12	AKT1, AKT2, APC, BMPR2, CREBBP, CTNNB1, DVL2, DVL3, GRB2, GSK3B, HNF1A, HRAS, JAK1, JAK2, JAK3, MAP2K1, MAP3K7, MAPK1, MAPK14, MAPK3, MYC, PIK3C2B, PIK3CA, PIK3CG, PIK3R1, PIK3R2, PIK3R3, PTPN11, RAF1, SMAD1, SMAD4, SOS1, STAT3, TP53, TYK2
Regulation of Cellular Mechanics by Calpain Protease	1.58489e-12	ACTN1, ACTN4, CAPN2, CCNA1, CCNA2, CCND1, CCNE1, CDK1, CDK2, CDK4, CDK6, CDKN1B, EGFR, EZR, GRB2, HRAS, ITGA5, ITGAV, ITGB1, ITGB3, ITGB4, MAPK1, MAPK3, PTK2, PXN, RB1, SRC, TLN1, VCL
Hypoxia Signaling in the Cardiovascular System	1.58489e-12	AKT1, ARNT, ATM, CREBBP, CSNK1D, EP300, HIF1A, HSP90AA1, HSP90AB1, HSP90B1, JUN, LDHA, MDM2, NFKBIA, NFKBID, NOS3, PTEN, SLC2A4, SUMO1, TP53, UBE2A, UBE2D3, UBE2E3, UBE2I, UBE2L6, UBE2N, UBE2O, VEGFA, VHL
Necroptosis Signaling Pathway	2.51189e-12	AXL, BIRC2, CAMK2B, CAPN2, CASP8, CHUK, CYLD, DAPK1, DNM1L, EIF2AK2, FAS, FASLG, FKBP1A, IFNAR1, IKBKB, IKBKG, IRF3, JAK1, MAP3K7, MDM2, NGFR, PLA2G10, PPID, PYGL, RB1, RBL1, RIPK1, RNF31, SLC25A6, STAT1, TIMM17A, TLR4, TNF, TNFRSF1A, TOMM20, TOMM34, TOMM40, TOMM7, TOMM70, TP53, TRAF2, TYRO3, UBC, VDAC1
NRF2-mediated Oxidative Stress Response	3.16228e-12	ABCC2, ACTB, ACTG1, AKT1, AOX1, CREBBP, DNAJA3, DNAJC7, EIF2AK3, EP300, FKBP5, FMO1, FOSL1, GSK3B, GSTA2, HRAS, JUN, KEAP1, MAP2K1, MAP2K5, MAP3K1, MAP3K5, MAP3K7, MAPK1, MAPK14, MAPK3, MAPK8, PIK3C2B, PIK3CA, PIK3CG, PIK3R1, PIK3R2, PIK3R3, PMF1/PMF1-BGLAP, PRKCA, PRKCD, PRKCE, PRKCH, PRKCI, PRKCQ, PRKCZ, PRKD1, RAF1, SCARB1, SQSTM1, STIP1, UBB, UBE2E3, VCP
IL-9 Signaling	3.16228e-12	IL2RG, IRS1, IRS2, JAK1, JAK3, NFKB1, NFKB2, PIK3C2B, PIK3CA, PIK3CG, PIK3R1, PIK3R2, PIK3R3, RELA, STAT1, STAT3, STAT5A, STAT5B, TNF
Xenobiotic Metabolism Signaling	6.30957e-12	ABCC2, AHR, AIP, ANKRA2, ARNT, CAMK1, CAMK1D, CAMK2B, CHST15, CREBBP, DNAJC7, EIF2AK3, EP300, FMO1, GSTA2, HRAS, HSP90AA1, HSP90AB1, HSP90B1, IL1B, KEAP1, MAP2K1, MAP2K5, MAP3K1, MAP3K14, MAP3K3, MAP3K5, MAP3K7, MAPK1, MAPK14, MAPK3, MAPK8, MGMT, NCOR2, NFKB1, NFKB2, NOS2, NR1I2, NR1I3, PIK3C2B, PIK3CA, PIK3CG, PIK3R1, PIK3R2, PIK3R3, PPM1L, PPP2CB, PPP2R5A, PRKCA, PRKCD, PRKCE, PRKCH, PRKCI, PRK…
Endocannabinoid Developing Neuron Pathway	7.94328e-12	ADCY6, AKT1, AKT2, ARAF, BRCA1, CCND1, CDKN1B, CREBBP, CTNNB1, GNAI2, GSK3B, HRAS, MAP2K1, MAP2K5, MAPK1, MAPK10, MAPK14, MAPK15, MAPK3, MAPK6, MAPK8, MLST8, PAX6, PIK3C2B, PIK3CA, PIK3CG, PIK3R1, PIK3R2, PIK3R3, PRKACA, PRKAG1, PRKAR1B, RAC1, RAF1, SRC, STAT3
P2Y Purigenic Receptor Signaling Pathway	7.94328e-12	ADCY6, AKT1, AKT2, CREBBP, GNAI2, GNAQ, HRAS, ITGB3, JUN, MAP2K1, MAPK1, MAPK3, MYC, NFKB1, NFKB2, P2RY2, PIK3C2B, PIK3CA, PIK3CG, PIK3R1, PIK3R2, PIK3R3, PLCG1, PLCG2, PLCL1, PRKACA, PRKAG1, PRKAR1B, PRKCA, PRKCD, PRKCE, PRKCH, PRKCI, PRKCQ, PRKCZ, PRKD1, RAF1, RELA
Phagosome Formation	1e-11	CDC42, DIRAS3, FCAR, FCER1G, FCGR2A, FCGR2B, FCGR3A/FCGR3B, FN1, ITGA5, ITGAM, ITGAV, ITGB1, ITGB3, ITGB4, PIK3C2B, PIK3CA, PIK3CG, PIK3R1, PIK3R2, PIK3R3, PLCG1, PLCG2, PLCL1, PRKCA, PRKCD, PRKCE, PRKCH, PRKCI, PRKCQ, PRKCZ, PRKD1, RAC1, RHOBTB2, RHOQ, RND2, SYK, TLR1, TLR2, TLR4
Synaptic Long Term Potentiation	1.58489e-11	CALM1 (includes others), CALML5, CAMK2B, CREBBP, EP300, GNA11, GNAQ, GRIA1, GRIA3, GRIN1, GRIN2A, GRIN2B, GRM1, GRM7, HRAS, ITPR1, ITPR3, MAP2K1, MAPK1, MAPK3, PLCG1, PLCG2, PLCL1, PPP1CC, PRKACA, PRKAG1, PRKAR1B, PRKCA, PRKCD, PRKCE, PRKCH, PRKCI, PRKCQ, PRKCZ, PRKD1, RAF1, RAPGEF3, RPS6KA1
IL-10 Signaling	1.58489e-11	CCR5, CHUK, FCGR2A, FCGR2B, IKBKB, IKBKE, IKBKG, IL1B, IL1RL1, IL4R, JAK1, JUN, MAP3K14, MAP3K7, MAPK1, MAPK14, MAPK8, NFKB1, NFKB2, NFKBIA, NFKBID, RELA, SP1, STAT3, TNF, TRAF6, TYK2
Androgen Signaling	1.99526e-11	AR, CACNA1D, CACNA1S, CALM1 (includes others), CALML5, CCND1, CDK7, CREBBP, EP300, GNA11, GNA12, GNAI2, GNAQ, HSP90AA1, HSPA4, JUN, KAT2B, MAPK1, MAPK3, NFKB1, NFKB2, POLR2E, POLR2G, PRKACA, PRKAG1, PRKAR1B, PRKCA, PRKCD, PRKCE, PRKCH, PRKCI, PRKCQ, PRKCZ, PRKD1, RELA, SHC1, SMAD3, SRC, TBP
Toll-like Receptor Signaling	2.51189e-11	CHUK, EIF2AK2, IKBKB, IKBKG, IL1B, IL1RL1, IRAK1, JUN, MAP3K1, MAP3K14, MAP3K7, MAPK1, MAPK14, MAPK8, NFKB1, NFKB2, NFKBIA, PPARA, RELA, TLR1, TLR2, TLR4, TNF, TOLLIP, TRAF1, TRAF6, UBB, UBC
CREB Signaling in Neurons	2.51189e-11	ADCY6, ADRB2, ADRB3, AGTR1, AKT1, AKT2, BMPR2, CACNA1D, CACNA1S, CALM1 (includes others), CALML5, CAMK2B, CCR5, CCR7, CHRM3, CREBBP, CXCR1, CYSLTR2, DRD3, EGFR, EP300, FGF2, FGFR1, FGFR2, FGFR3, FGFR4, FLT1, FLT4, GIPR, GLP1R, GNA11, GNA12, GNAI2, GNAQ, GPR12, GPR37, GPR6, GPRC5B, GRB2, GRIA1, GRIA3, GRIN1, GRIN2A, GRIN2B, GRM1, GRM7, HCRTR1, HGF, HRAS, HTR1A, HTR2B, IGF1R, IGF2R, INSR, ITPR1, IT…
CNTF Signaling	2.51189e-11	AKT1, GRB2, HRAS, JAK1, JAK2, MAP2K1, MAPK1, MAPK3, PIK3C2B, PIK3CA, PIK3CG, PIK3R1, PIK3R2, PIK3R3, PTPN11, RAF1, RPS6KA1, RPS6KA3, RPS6KB1, RPS6KB2, SOS1, STAT1, STAT3, TYK2
Cdc42 Signaling	3.98107e-11	APC, APC2, CD247, CD3E, CDC42, CFL1, CLIP1, EXOC2, EXOC4, FCER1G, GSK3B, HLA-A, HLA-B, HLA-DOB, HLA-DPB1, HLA-DQA1, HLA-DQA2, HLA-DQB1, IQGAP1, ITGA5, ITGAV, ITGB1, ITGB3, ITGB4, ITK, JUN, MAPK1, MAPK10, MAPK14, MAPK8, MYL12A, MYL6B, MYLK, PAK1, PAK2, PAK4, PRKCI, PRKCZ, RAF1, RASA1, SRC, TNK2, VAV1, WAS, WASL
Systemic Lupus Erythematosus Signaling	3.98107e-11	AKT1, AKT2, C7, CBL, CD22, CD247, CD28, CD3E, CD40, CD72, CD79A, CD79B, CD80, CD86, CREM, FCER1G, FCGR2A, FCGR2B, FCGR3A/FCGR3B, GRB2, HLA-A, HLA-B, HNRNPA2B1, HNRNPC, HRAS, IL1B, IL6R, INPP5D, JUN, LAT, LCK, LSM1, LYN, MAPK1, MAPK3, NFATC1, NFATC3, PIK3C2B, PIK3CA, PIK3CG, PIK3R1, PIK3R2, PIK3R3, PIM2, PLCG1, PLCG2, PTPN6, PTPRC, SNRPA, SNRPA1, SNRPB, SOS1, TNF
Ceramide Signaling	3.98107e-11	AKT1, AKT2, ENPP7, HRAS, JUN, MAP2K1, MAP3K1, MAPK3, MAPK8, NFKB1, NFKB2, NGFR, PIK3C2B, PIK3CA, PIK3CG, PIK3R1, PIK3R2, PIK3R3, PPM1L, PPP2CB, PPP2R5A, PRKCZ, PTPA, RAF1, RELA, S1PR1, SPHK1, SPHK2, TNF, TNFRSF1A
Aldosterone Signaling in Epithelial Cells	5.01187e-11	DNAJC7, HSP90AA1, HSP90AB1, HSP90B1, HSPA13, HSPA1A/HSPA1B, HSPA4, HSPA8, HSPA9, HSPB1, HSPD1, HSPH1, ITPR1, ITPR3, MAP2K1, MAPK1, MAPK3, NEDD4, NR3C2, PDPK1, PI4KA, PIK3C2B, PIK3CA, PIK3CG, PIK3R1, PIK3R2, PIK3R3, PIP5K1C, PLCG1, PLCG2, PLCL1, PRKCA, PRKCD, PRKCE, PRKCH, PRKCI, PRKCQ, PRKCZ, PRKD1, RAF1, SGK1, SOS1
Role of PI3K/AKT Signaling in the Pathogenesis of Influenza	6.30957e-11	AKT1, AKT2, CASP9, CCL5, CCR5, CRK, CRKL, GNAI2, GSK3B, IFNAR1, IRF3, MAP2K1, MAPK1, MAPK3, NFKB1, NFKB2, NFKBIA, NFKBID, PIK3C2B, PIK3CA, PIK3CG, PIK3R1, PIK3R2, PIK3R3, RELA
Regulation of eIF4 and p70S6K Signaling	6.30957e-11	AKT1, AKT2, EIF1AY, EIF2B1, EIF2B2, EIF2S1, EIF3F, EIF3H, EIF4EBP1, EIF4G2, GRB2, HRAS, IRS1, ITGA5, ITGAV, ITGB1, ITGB3, ITGB4, MAP2K1, MAPK1, MAPK14, MAPK3, MKNK1, PDPK1, PIK3C2B, PIK3CA, PIK3CG, PIK3R1, PIK3R2, PIK3R3, PPM1L, PPP2CB, PPP2R5A, PRKCZ, PTPA, RAF1, RPS20, RPS3, RPS3A, RPS6KB1, RPS7, SHC1, SOS1
Inhibition of Angiogenesis by TSP1	7.94328e-11	AKT1, AKT2, CASP3, CD36, FYN, GUCY1B1, JUN, KDR, MAPK1, MAPK10, MAPK14, MAPK8, NOS3, TGFB1, TGFBR2, THBS1, TP53, VEGFA
TGF-β Signaling	1e-10	ACVR1B, AMHR2, BMPR2, CDC42, CREBBP, EP300, GRB2, HDAC1, HNF4A, HRAS, JUN, MAP2K1, MAP3K7, MAP4K1, MAPK1, MAPK14, MAPK3, MAPK8, NKX2-5, RAF1, SMAD1, SMAD2, SMAD3, SMAD4, SMAD7, SMURF1, SOS1, TGFB1, TGFBR2, TRAF6, VDR
UVC-Induced MAPK Signaling	1e-10	ARAF, ATR, EGFR, HRAS, JUN, MAP2K1, MAPK1, MAPK10, MAPK14, MAPK3, MAPK8, PRKCA, PRKCD, PRKCE, PRKCH, PRKCI, PRKCQ, PRKCZ, PRKD1, RAF1, SRC, TP53
Agrin Interactions at Neuromuscular Junction	1e-10	ACTB, ACTG1, ARHGEF7, CDC42, CTTN, DAG1, EGFR, ERBB2, ERBB3, ERBB4, GABPA, HRAS, ITGB1, JUN, MAPK1, MAPK10, MAPK3, MAPK8, NRG1, PAK1, PAK2, PAK4, PTK2, PXN, RAC1, SRC
Cell Cycle Control of Chromosomal Replication	1.14815e-10	CDC45, CDC6, CDC7, CDK1, CDK14, CDK2, CDK20, CDK4, CDK5, CDK6, CDK7, CDK8, CDT1, LIG1, MCM2, MCM5, MCM6, ORC4, PCNA, POLA1, POLA2, POLE, RPA2
Amyotrophic Lateral Sclerosis Signaling	1.20226e-10	APAF1, BCL2L1, BIRC2, CACNA1D, CACNA1S, CAPN2, CASP3, CASP7, CASP9, GRIA1, GRIA3, GRIN1, GRIN2A, GRIN2B, NOS1, PAK1, PDGFC, PGF, PIK3C2B, PIK3CA, PIK3CG, PIK3R1, PIK3R2, PIK3R3, RAC1, RNF19A, TP53, VEGFA, VEGFB, VEGFC, VEGFD
UVA-Induced MAPK Signaling	1.62181e-10	ATM, BCL2L1, CASP3, CASP9, EGFR, HRAS, JUN, MAPK1, MAPK10, MAPK14, MAPK3, MAPK8, PARP1, PARP3, PARP4, PIK3C2B, PIK3CA, PIK3CG, PIK3R1, PIK3R2, PIK3R3, PLCG1, PLCG2, PLCL1, PRKCA, RPS6KA1, RPS6KA3, RPS6KB1, RPS6KB2, STAT1, TP53
fMLP Signaling in Neutrophils	2.04174e-10	CALM1 (includes others), CALML5, CDC42, GNAI2, HRAS, ITPR1, ITPR3, MAP2K1, MAPK1, MAPK3, NFATC1, NFATC3, NFKB1, NFKB2, NFKBIA, NFKBID, PIK3C2B, PIK3CA, PIK3CG, PIK3R1, PIK3R2, PIK3R3, PRKCA, PRKCD, PRKCE, PRKCH, PRKCI, PRKCQ, PRKCZ, PRKD1, RAC1, RAF1, RELA, WAS
VDR/RXR Activation	2.63027e-10	CCL5, CDKN1A, CDKN1B, CEBPB, CSNK2A1, EP300, FOXO1, IL1RL1, KLF4, NCOR1, NCOR2, PDGFA, PPARD, PRKCA, PRKCD, PRKCE, PRKCH, PRKCI, PRKCQ, PRKCZ, PRKD1, PSMC5, RXRA, SP1, VDR, WT1, YY1
Cancer Drug Resistance By Drug Efflux	2.63027e-10	ABCC2, AKT1, AKT2, ARAF, FOXG1, FOXO1, FOXO3, HRAS, MAP2K1, MAPK1, MAPK3, MDM2, NFKB1, PDK1, PIK3CA, PIK3CG, PIK3R1, PIK3R2, PIK3R3, PTEN, RAF1, TP53, YBX1
Caveolar-mediated Endocytosis Signaling	2.81838e-10	ABL1, ACTB, ACTG1, ALB, CAV1, CAVIN1, CD48, CD55, COPA, COPB1, DNM2, EGFR, FLNA, FYN, HLA-A, HLA-B, INSR, ITGA5, ITGAM, ITGAV, ITGB1, ITGB3, ITGB4, PRKCA, PTPN1, SRC
Role of JAK family kinases in IL-6-type Cytokine Signaling	3.01995e-10	IL6R, JAK1, JAK2, MAPK1, MAPK10, MAPK14, MAPK3, MAPK8, PTPN11, SOCS1, STAT1, STAT3, STAT5A, STAT5B, TYK2
IL-17 Signaling	3.16228e-10	AKT1, AKT2, CEBPB, CLCF1, FASLG, GSK3B, HRAS, HSP90AA1, HSP90AB1, HSP90B1, IL13, IL1B, IL4, JAK1, JAK2, JUN, LTA, MAP3K14, MAP3K7, MAPK1, MAPK10, MAPK14, MAPK3, MAPK8, MMP2, NFKB1, NOS2, PDGFC, PGF, PIK3C2B, PIK3CA, PIK3CG, PIK3R1, PIK3R2, PIK3R3, RELA, RGS16, TGFB1, TNF, TRAF2, TRAF6, VEGFA, VEGFB, VEGFC, VEGFD
Role of p14/p19ARF in Tumor Suppression	4.0738e-10	CDKN2A, E2F1, MDM2, NPM1, NPM3, PIK3C2B, PIK3CA, PIK3CG, PIK3R1, PIK3R2, PIK3R3, RAC1, RB1, SF3A1, TP53, TTF1
HIPPO signaling	4.46684e-10	AJUBA, BTRC, CD44, CSNK1D, DLG1, DLG4, FAT4, LATS2, NF2, PPM1L, PPP1CC, PPP2CB, PPP2R5A, PTPA, RASSF1, SAV1, SKP1, SMAD1, SMAD2, SMAD3, SMAD4, TEAD2, YWHAB, YWHAE, YWHAG, YWHAH, YWHAQ, YWHAZ
Synaptic Long Term Depression	4.57088e-10	CACNA1D, CACNA1S, CRH, GNA11, GNA12, GNAI2, GNAQ, GRIA1, GRIA3, GRM1, GRM7, GUCY1B1, GUCY2C, HRAS, IGF1R, ITPR1, ITPR3, LYN, MAP2K1, MAPK1, MAPK3, NOS1, NOS2, NOS3, PLA2G10, PLA2G7, PLCG1, PLCG2, PLCL1, PNPLA3, PNPLA8, PPM1L, PPP2CB, PPP2R5A, PRKCA, PRKCD, PRKCE, PRKCH, PRKCI, PRKCQ, PRKCZ, PRKD1, PTPA, RAF1, SMARCC2
Role of BRCA1 in DNA Damage Response	5.01187e-10	ACTB, ATM, ATR, BARD1, BRCA1, CDKN1A, CHEK1, E2F1, E2F2, E2F3, FANCA, FANCC, HLTF, NBN, PLK1, POU2F1, RAD51, RB1, RBL1, SMARCA4, SMARCB1, SMARCC1, SMARCC2, SMARCE1, STAT1, TOPBP1, TP53
EIF2 Signaling	5.37032e-10	ACTB, AKT1, AKT2, ATF3, ATF5, CCND1, EIF1AY, EIF2AK1, EIF2AK2, EIF2AK3, EIF2B1, EIF2B2, EIF2S1, EIF3F, EIF3H, EIF4G2, GRB2, GSK3B, HNRNPA1, HRAS, IGF1R, INSR, MAP2K1, MAPK1, MAPK3, MYC, MYCN, PDPK1, PIK3C2B, PIK3CA, PIK3CG, PIK3R1, PIK3R2, PIK3R3, PPP1CC, PPP1R15A, RAF1, RPL10, RPL11, RPL19, RPL8, RPLP1, RPS20, RPS3, RPS3A, RPS7, SHC1, SOS1, SREBF1, VEGFA
TREM1 Signaling	5.37032e-10	AKT1, AKT2, CD40, CD86, FCGR2B, GRB2, IL1B, IL1RL1, IRAK1, ITGA5, ITGB1, JAK2, MAPK1, MAPK3, NFKB1, NFKB2, PLCG1, PLCG2, RELA, STAT3, STAT5A, STAT5B, TLR1, TLR2, TLR4, TNF
Semaphorin Signaling in Neurons	5.7544e-10	ARHGAP1, CDC42, CDK5, CFL1, CRMP1, DIRAS3, DPYSL2, FES, FYN, ITGB1, MAPK1, MAPK3, MET, NRP1, PAK1, PAK2, PAK4, PLXNA1, PTK2, RAC1, RHOBTB2, RHOQ, RND2
HMGB1 Signaling	7.07946e-10	AKT1, AKT2, CDC42, CLCF1, DIRAS3, FASLG, HMGB1, HRAS, IL13, IL1B, IL4, JUN, KAT2B, KAT6A, LTA, MAP2K1, MAP2K5, MAPK1, MAPK10, MAPK14, MAPK3, MAPK8, NFKB1, NFKB2, NGFR, PIK3C2B, PIK3CA, PIK3CG, PIK3R1, PIK3R2, PIK3R3, RAC1, RELA, RHOBTB2, RHOQ, RND2, SP1, TGFB1, TLR4, TNF, TNFRSF1A
Salvage Pathways of Pyrimidine Ribonucleotides	7.58578e-10	AKT2, ARAF, CDK1, CDK2, CDK4, CDK5, CDK6, CDK7, CDK8, CSNK1D, DAPK1, DMPK, EIF2AK2, GRK4, IRAK1, MAP2K1, MAPK1, MAPK3, MAPK6, MAPK8, PAK1, PAK2, PIM1, PLK1, PRKCD, PRKCE, PRKCH, PRKCQ, SGK1, TTK
Docosahexaenoic Acid (DHA) Signaling	7.94328e-10	AKT1, AKT2, APAF1, APP, BCL2L1, CASP3, CASP9, FOXO1, GSK3B, IL1B, PDPK1, PIK3C2B, PIK3CA, PIK3CG, PIK3R1, PIK3R2, PIK3R3, SERPINF1
Superpathway of Inositol Phosphate Compounds	7.94328e-10	ACP1, CA3, CDC25A, CDC25C, DUSP14, DUSP23, ILKAP, INPP5D, INPPL1, IP6K2, NUDT3, OCRL, PAWR, PDCD1, PI4KA, PIK3C2B, PIK3CA, PIK3CG, PIK3R1, PIK3R2, PIK3R3, PIP5K1C, PLCG1, PLCG2, PLPP6, PPP1CC, PPP1R8, PPP2R5A, PPP5C, PTEN, PTPA, PTPN1, PTPN11, PTPN12, PTPN2, PTPN22, PTPN6, PTPRC, PTPRF, PTPRH, PTPRJ, RASA1, SIRPA, STYX, TPTE, WBP11
3-phosphoinositide Biosynthesis	8.51138e-10	ACP1, CA3, CDC25A, CDC25C, DUSP14, DUSP23, ILKAP, NUDT3, OCRL, PAWR, PDCD1, PI4KA, PIK3C2B, PIK3CA, PIK3CG, PIK3R1, PIK3R2, PIK3R3, PIP5K1C, PLPP6, PPP1CC, PPP1R8, PPP2R5A, PPP5C, PTEN, PTPA, PTPN1, PTPN11, PTPN12, PTPN2, PTPN22, PTPN6, PTPRC, PTPRF, PTPRH, PTPRJ, RASA1, SIRPA, STYX, TPTE, WBP11
Ephrin A Signaling	8.91251e-10	BCAR1, CDC42, CFL1, EFNA5, EPHA2, EPHA3, EPHA4, FYN, NGFR, PAK1, PIK3C2B, PIK3CA, PIK3CG, PIK3R1, PIK3R2, PIK3R3, PTK2, PTPN11, RAC1, VAV1
Role of Pattern Recognition Receptors in Recognition of Bacteria and Viruses	1.02329e-09	CCL5, CLCF1, EIF2AK2, EIF2S1, FASLG, IL13, IL1B, IL4, IRF3, LTA, MAPK1, MAPK10, MAPK3, MAPK8, NFKB1, NFKB2, PIK3C2B, PIK3CA, PIK3CG, PIK3R1, PIK3R2, PIK3R3, PLCG2, PRKCA, PRKCD, PRKCE, PRKCH, PRKCI, PRKCQ, PRKCZ, PRKD1, RELA, SYK, TGFB1, TLR1, TLR2, TLR4, TNF, TRAF6
CCR5 Signaling in Macrophages	1.1749e-09	CACNA1D, CACNA1S, CALM1 (includes others), CALML5, CCL5, CCR5, CD247, CD3E, CD4, FAS, FASLG, FCER1G, GNAI2, JUN, MAPK1, MAPK10, MAPK14, MAPK8, PLCG1, PLCG2, PRKCA, PRKCD, PRKCE, PRKCH, PRKCI, PRKCQ, PRKCZ, PRKD1, PTK2B
Antiproliferative Role of TOB in T Cell Signaling	1.31826e-09	CCNA1, CCNA2, CCNE1, CD247, CD28, CD3E, CDK2, CDKN1B, FCER1G, MAPK1, RB1, RPS6KA1, SKP1, SMAD2, SMAD3, SMAD4, TGFB1, TGFBR2
T Helper Cell Differentiation	1.51356e-09	BCL6, CD28, CD40, CD80, CD86, FCER1G, GATA3, HLA-A, HLA-B, HLA-DOB, HLA-DQA1, HLA-DQB1, IL13, IL2RG, IL4, IL4R, IL6R, NGFR, STAT1, STAT3, STAT6, TGFB1, TGFBR2, TNF, TNFRSF1A
Factors Promoting Cardiogenesis in Vertebrates	1.65959e-09	ACVR1B, APC, BMPR2, CAMK2B, CCND1, CREBBP, CTNNB1, GATA4, GSK3B, HNF1A, LRP1, MAP3K7, MAPK10, MAPK14, MAPK8, MEF2C, MYC, NKX2-5, NPPA, PLCG1, PLCG2, PLCL1, PRKCA, PRKCD, PRKCE, PRKCH, PRKCI, PRKCQ, PRKCZ, PRKD1, SMAD1, SMAD2, SMAD4, TGFB1, TGFBR2, WNT3, WNT6, WNT7B
Activation of IRF by Cytosolic Pattern Recognition Receptors	1.69824e-09	CD40, CHUK, CREBBP, IFNAR1, IKBKB, IKBKE, IKBKG, IRF3, JUN, LTA, MAPK10, MAPK8, NFKB1, NFKB2, NFKBIA, NFKBID, RELA, RIPK1, STAT1, TBK1, TNF, TRAF3, TRAF6
Role of NANOG in Mammalian Embryonic Stem Cell Pluripotency	1.7378e-09	AKT1, AKT2, APC, BMPR2, CTNNB1, GAB1, GATA4, GRB2, GSK3B, HRAS, JAK1, JAK2, JAK3, MAP2K1, MAPK1, MAPK3, PIK3C2B, PIK3CA, PIK3CG, PIK3R1, PIK3R2, PIK3R3, RAF1, SHC1, SMAD1, SMAD4, SOS1, STAT3, TP53, TYK2, WNT3, WNT6, WNT7B
IL-23 Signaling Pathway	1.77828e-09	AKT1, AKT2, HIF1A, IL1B, JAK2, NFKB1, NFKB2, NFKBIA, PIK3C2B, PIK3CA, PIK3CG, PIK3R1, PIK3R2, PIK3R3, RELA, RORA, STAT3, TNF, TYK2
Altered T Cell and B Cell Signaling in Rheumatoid Arthritis	1.8197e-09	CD28, CD40, CD79A, CD79B, CD80, CD86, CHUK, FAS, FASLG, FCER1G, HLA-A, HLA-B, HLA-DOB, HLA-DQA1, HLA-DQB1, IL1B, IL4, LTA, MAP3K14, NFKB1, NFKB2, RELA, TGFB1, TLR1, TLR2, TLR4, TNF, TRAF3
IL-17A Signaling in Fibroblasts	2.45471e-09	CEBPB, CHUK, GSK3B, IKBKB, IKBKE, IKBKG, JUN, MAP3K7, MAPK1, MAPK14, MAPK3, NFKB1, NFKB2, NFKBIA, NFKBID, RELA, TRAF6
FcγRIIB Signaling in B Lymphocytes	2.81838e-09	AKT1, BTK, CACNA1D, CACNA1S, CD79A, CD79B, DOK1, FCGR2B, GRB2, HRAS, INPP5D, LYN, MAPK10, MAPK8, PDPK1, PIK3C2B, PIK3CA, PIK3CG, PIK3R1, PIK3R2, PIK3R3, PLCG2, SHC1, SOS1, SYK
Estrogen-Dependent Breast Cancer Signaling	2.81838e-09	AKT1, AKT2, CCND1, CREBBP, EGFR, ESR1, HRAS, IGF1R, JUN, MAPK1, MAPK3, NFKB1, NFKB2, PIK3C2B, PIK3CA, PIK3CG, PIK3R1, PIK3R2, PIK3R3, RELA, SP1, SRC, STAT5A, STAT5B, TERT
Role of MAPK Signaling in Inhibiting the Pathogenesis of Influenza	2.81838e-09	ARAF, CASP3, CCL5, EIF2AK2, IL1B, JUN, MAP2K1, MAP3K5, MAPK1, MAPK10, MAPK14, MAPK3, MAPK8, NFKB1, NFKB2, NFKBIA, NFKBID, PLA2G10, PLA2G7, PNPLA3, PNPLA8, RAF1, RPS6KA3, TLR4, TNF
IL-1 Signaling	3.16228e-09	ADCY6, CHUK, GNA11, GNA12, GNAI2, GNAQ, IKBKB, IKBKE, IKBKG, IRAK1, JUN, MAP3K1, MAP3K14, MAP3K7, MAPK1, MAPK10, MAPK14, MAPK8, NFKB1, NFKB2, NFKBIA, NFKBID, PRKACA, PRKAG1, PRKAR1B, RELA, TOLLIP, TRAF6
Amyloid Processing	3.16228e-09	AKT1, AKT2, APP, BACE1, CAPN2, CDK5, CDK5R1, CSNK1D, CSNK2A1, CSNK2A2, CSNK2B, GSK3B, MAPK1, MAPK14, MAPK3, MAPT, PRKACA, PRKAG1, PRKAR1B, PRKCE
Tight Junction Signaling	4.0738e-09	ACTB, ACTG1, AKT1, AKT2, CDC42, CDK4, CTNNB1, EPB41, GPAA1, HSF1, JUN, MYL6B, MYLK, NAPG, NECTIN1, NFKB1, NFKB2, NGFR, NUDT21, PPM1L, PPP2CB, PPP2R5A, PRKACA, PRKAG1, PRKAR1B, PRKCI, PRKCZ, PTEN, PTPA, RAC1, RELA, SMURF1, SPTAN1, TGFB1, TGFBR2, TIAM1, TJP1, TNF, TNFRSF1A, VCL
Dopamine-DARPP32 Feedback in cAMP Signaling	5.62341e-09	ADCY6, CACNA1D, CACNA1S, CALM1 (includes others), CALML5, CDK5, CREBBP, CREM, CSNK1D, DRD3, GNAI2, GNAQ, GRIN1, GRIN2A, GRIN2B, GUCY1B1, ITPR1, ITPR3, NOS1, PAWR, PLCG1, PLCG2, PLCL1, PPM1L, PPP1CC, PPP2CB, PPP2R5A, PRKACA, PRKAG1, PRKAR1B, PRKCA, PRKCD, PRKCE, PRKCH, PRKCI, PRKCQ, PRKCZ, PRKD1, PTPA
Role of CHK Proteins in Cell Cycle Checkpoint Control	7.24436e-09	ATM, ATR, BRCA1, CDC25A, CDC25C, CDK1, CDK2, CDKN1A, CHEK1, E2F1, E2F2, E2F3, NBN, PCNA, PLK1, PPM1L, PPP2CB, PPP2R5A, PTPA, RAD17, TP53
Oncostatin M Signaling	8.51138e-09	EPAS1, GRB2, HRAS, JAK1, JAK2, JAK3, MAP2K1, MAPK1, MAPK3, RAF1, SHC1, SOS1, STAT1, STAT3, STAT5A, STAT5B, TIMP3, TYK2
GADD45 Signaling	8.51138e-09	ATM, ATR, BRCA1, CCND1, CCND2, CCNE1, CDK1, CDK2, CDK4, CDKN1A, PCNA, TP53
BMP signaling pathway	1.04713e-08	BMPR2, CREBBP, GRB2, HRAS, JUN, MAGED1, MAP2K1, MAP3K7, MAPK1, MAPK10, MAPK14, MAPK3, MAPK8, NFKB1, NFKB2, NKX2-5, PRKACA, PRKAG1, PRKAR1B, RAF1, RELA, SMAD1, SMAD4, SMAD7, SMURF1, SOS1
Antioxidant Action of Vitamin C	1.14815e-08	CHUK, CSF2RA, CSF2RB, IKBKB, IKBKE, IKBKG, JAK2, MAPK1, MAPK10, MAPK14, MAPK3, MAPK8, NFKB1, NFKB2, NFKBIA, NFKBID, PLA2G10, PLA2G7, PLCG1, PLCG2, PLCL1, PLD1, PLD2, PNPLA3, PNPLA8, RELA, SLC2A4, STAT5A, STAT5B, TNF
Chemokine Signaling	1.23027e-08	CALM1 (includes others), CALML5, CAMK1, CAMK1D, CAMK2B, CCL5, CCR5, CFL1, GNAI2, GNAQ, HRAS, JUN, MAP2K1, MAPK1, MAPK14, MAPK3, MAPK8, PIK3CG, PLCG1, PLCG2, PRKCA, PTK2, PTK2B, RAF1, SRC
Role of RIG1-like Receptors in Antiviral Innate Immunity	1.31826e-08	CASP8, CHUK, CREBBP, EP300, IKBKB, IKBKE, IKBKG, IRF3, NFKB1, NFKB2, NFKBIA, NFKBID, RELA, RIPK1, TBK1, TRAF2, TRAF3, TRAF6
White Adipose Tissue Browning Pathway	1.51356e-08	ADCY6, ADRB3, BDNF, CACNA1D, CACNA1S, CEBPB, CREBBP, CTBP2, FCER1G, FGFR1, FGFR2, FGFR3, FGFR4, GUCY1B1, KDR, KLB, LDHA, MAPK1, MAPK14, MS4A2, NPPA, PPARA, PRKACA, PRKAG1, PRKAR1B, RARA, RUNX1T1, RXRA, SIRT1, THRA, THRB, TRPV1, VEGFA
CCR3 Signaling in Eosinophils	1.99526e-08	CALM1 (includes others), CALML5, CFL1, GNAI2, HRAS, ITPR1, ITPR3, MAP2K1, MAPK1, MAPK14, MAPK3, MYLK, PAK1, PAK2, PAK4, PIK3C2B, PIK3CA, PIK3CG, PIK3R1, PIK3R2, PIK3R3, PLA2G10, PRKCA, PRKCD, PRKCE, PRKCH, PRKCI, PRKCQ, PRKCZ, PRKD1, RAC1, RAF1
Iron homeostasis signaling pathway	2.04174e-08	ARNT, ATP6V0D1, BMPR2, BTRC, CIAO1, EGFR, EPAS1, HBZ, HIF1A, HIF3A, HSPA9, IL6R, JAK1, JAK2, JAK3, LRP1, MAPK1, MAPK3, PDGFA, PDGFB, PDGFRA, PDGFRB, SKP1, SLC11A1, SMAD1, SMAD2, SMAD3, SMAD4, STAT3, STAT5A, STAT5B, TCIRG1, TF, TYK2
p38 MAPK Signaling	2.13796e-08	CREBBP, FAS, FASLG, HSPB1, IL1B, IL1RL1, IRAK1, MAP3K5, MAP3K7, MAP4K1, MAPK14, MAPT, MAX, MEF2C, MEF2D, MKNK1, MYC, PLA2G10, RPS6KA1, RPS6KA3, RPS6KB1, RPS6KB2, SRF, STAT1, TGFB1, TGFBR2, TNF, TNFRSF1A, TP53, TRAF2, TRAF6
Role of IL-17A in Arthritis	2.13796e-08	CCL5, MAP2K1, MAPK1, MAPK10, MAPK14, MAPK3, MAPK8, NFKB1, NFKB2, NFKBIA, NFKBID, NOS2, PIK3C2B, PIK3CA, PIK3CG, PIK3R1, PIK3R2, PIK3R3, RELA, RPS6KA1
Relaxin Signaling	2.34423e-08	ADCY6, AKT1, AKT2, GNA11, GNA12, GNAI2, GNAQ, GUCY1B1, GUCY2C, JUN, MAP2K1, MAPK1, MAPK3, NFKB1, NFKB2, NFKBIA, NFKBID, NOS2, NOS3, PDE4A, PDE4D, PDE6G, PIK3C2B, PIK3CA, PIK3CG, PIK3R1, PIK3R2, PIK3R3, PRKACA, PRKAG1, PRKAR1B, PRKCZ, RELA, SMARCC2, TDP2, VEGFA
IL-22 Signaling	2.51189e-08	AKT1, AKT2, JAK1, MAPK1, MAPK10, MAPK14, MAPK3, MAPK8, STAT1, STAT3, STAT5A, STAT5B, TYK2
Role of JAK1, JAK2 and TYK2 in Interferon Signaling	2.51189e-08	IFNAR1, JAK1, JAK2, NFKB1, NFKB2, PTPN2, PTPN6, RAF1, RELA, SOCS1, STAT1, STAT3, TYK2
Ephrin B Signaling	3.01995e-08	ACP1, CBL, CDC42, CFL1, CTNNB1, EFNB1, EFNB2, EPHB2, GNA11, GNA12, GNAI2, GNAQ, HNRNPK, HRAS, ITSN2, MAPK1, MAPK3, NCK2, PAK1, PTK2, PXN, RAC1, VAV1
Glioma Invasiveness Signaling	3.98107e-08	CD44, CDC42, DIRAS3, HMMR, HRAS, ITGAV, ITGB3, MAPK1, MAPK3, MMP2, PIK3C2B, PIK3CA, PIK3CG, PIK3R1, PIK3R2, PIK3R3, PLAUR, PTK2, RAC1, RHOBTB2, RHOQ, RND2, TIMP3
Leptin Signaling in Obesity	5.37032e-08	ADCY6, AKT1, AKT2, FOXO1, GRB2, JAK2, MAP2K1, MAPK1, MAPK3, PIK3C2B, PIK3CA, PIK3CG, PIK3R1, PIK3R2, PIK3R3, PLCG1, PLCG2, PLCL1, PRKACA, PRKAG1, PRKAR1B, PTPN11, STAT3
3-phosphoinositide Degradation	5.7544e-08	ACP1, CA3, CDC25A, CDC25C, DUSP14, DUSP23, ILKAP, INPP5D, INPPL1, MTMR3, NUDT3, OCRL, PAWR, PDCD1, PLPP6, PPP1CC, PPP1R8, PPP2R5A, PPP5C, PTEN, PTPA, PTPN1, PTPN11, PTPN12, PTPN2, PTPN22, PTPN6, PTPRC, PTPRF, PTPRH, PTPRJ, RASA1, SIRPA, STYX, TPTE, WBP11
SPINK1 General Cancer Pathway	6.30957e-08	AKT1, AKT2, EGFR, GZMA, HRAS, IL6R, JAK1, JAK2, JAK3, MAP2K1, MAPK1, MAPK3, PIK3C2B, PIK3CA, PIK3CG, PIK3R1, PIK3R2, PIK3R3, RAF1, SPINK1, STAT3, TYK2
Ferroptosis Signaling Pathway	1.07152e-07	ACACA, ALOX12, ALOX12B, ANGPTL4, ARAF, BAP1, BECN1, CDKN1A, EIF2AK3, G3BP1, GCH1, H2AC18/H2AC19, H2BU1, HRAS, HSPB1, KEAP1, MAP2K1, MAPK1, MAPK3, PRKAG1, RAF1, RB1, RBL1, SAT1, SP1, SQSTM1, SREBF2, STAT3, TF, TP53, USP7
α-Adrenergic Signaling	1.23027e-07	ADCY6, CALM1 (includes others), CALML5, GNAI2, GNAQ, HRAS, ITPR1, ITPR3, MAP2K1, MAPK1, MAPK3, PLCG1, PLCG2, PRKACA, PRKAG1, PRKAR1B, PRKCA, PRKCD, PRKCE, PRKCH, PRKCI, PRKCQ, PRKCZ, PRKD1, PYGL, RAF1
RhoGDI Signaling	1.28825e-07	ACTB, ACTG1, ARHGAP1, ARHGAP35, ARHGEF7, CD44, CDC42, CDH1, CDH5, CFL1, CREBBP, DGKZ, DIRAS3, EP300, ESR1, ESR2, EZR, GNA11, GNA12, GNAI2, GNAQ, ITGA5, ITGAV, ITGB1, ITGB3, ITGB4, MYL12A, MYL6B, PAK1, PAK2, PAK4, PI4KA, PIP5K1C, PRKCA, RAC1, RHOBTB2, RHOQ, RND2, SRC, WASL
Coronavirus Replication Pathway	1.34896e-07	COPA, COPB1, GSK3B, HNRNPA1, TUBA1A, TUBA1B, TUBA1C, TUBA3C/TUBA3D, TUBA3E, TUBA4A, TUBA8, TUBB, TUBB1, TUBB2A, TUBB3, TUBB4A, TUBB4B
CDK5 Signaling	1.38038e-07	ABL1, ADCY6, BDNF, CDK5, CDK5R1, EGR1, HRAS, ITGB1, MAP2K1, MAPK1, MAPK10, MAPK14, MAPK15, MAPK3, MAPK6, MAPK8, MAPT, NGFR, NTRK2, PPM1L, PPP1CC, PPP2CB, PPP2R5A, PRKACA, PRKAG1, PRKAR1B, PTPA, RAF1
TR/RXR Activation	1.58489e-07	ACACA, AKT1, AKT2, ENO1, EP300, HDAC3, HIF1A, MDM2, NCOA6, NCOR1, NCOR2, PIK3C2B, PIK3CA, PIK3CG, PIK3R1, PIK3R2, PIK3R3, RXRA, SCARB1, SREBF1, SREBF2, THRA, THRB, THRSP
B Cell Development	1.65959e-07	CD19, CD40, CD79A, CD79B, CD80, CD86, HLA-A, HLA-B, HLA-DOB, HLA-DQA1, HLA-DQB1, IGHD, IL7, IL7R, PTPRC
D-myo-inositol (1,4,5,6)-Tetrakisphosphate Biosynthesis	1.7378e-07	ACP1, CA3, CDC25A, CDC25C, DUSP14, DUSP23, ILKAP, NUDT3, OCRL, PAWR, PDCD1, PLPP6, PPP1CC, PPP1R8, PPP2R5A, PPP5C, PTEN, PTPA, PTPN1, PTPN11, PTPN12, PTPN2, PTPN22, PTPN6, PTPRC, PTPRF, PTPRH, PTPRJ, RASA1, SIRPA, STYX, TPTE, WBP11
D-myo-inositol (3,4,5,6)-tetrakisphosphate Biosynthesis	1.7378e-07	ACP1, CA3, CDC25A, CDC25C, DUSP14, DUSP23, ILKAP, NUDT3, OCRL, PAWR, PDCD1, PLPP6, PPP1CC, PPP1R8, PPP2R5A, PPP5C, PTEN, PTPA, PTPN1, PTPN11, PTPN12, PTPN2, PTPN22, PTPN6, PTPRC, PTPRF, PTPRH, PTPRJ, RASA1, SIRPA, STYX, TPTE, WBP11
Inhibition of ARE-Mediated mRNA Degradation Pathway	1.7378e-07	AKT1, AKT2, EXOSC4, FASLG, LTA, MAP3K7, MAPK1, MAPK14, MAPK15, MAPK3, MAPK6, NGFR, PABPN1, PPM1L, PPP2CB, PPP2R5A, PRKACA, PRKAG1, PRKAR1B, PSME1, PTPA, TNF, TNFRSF1A, YWHAB, YWHAE, YWHAG, YWHAH, YWHAQ, YWHAZ, ZFP36L2
Parkinson's Signaling	1.86209e-07	CASP3, CASP9, GPR37, MAPK1, MAPK14, MAPK8, PARK7, PRKN, SNCA, UCHL1
D-myo-inositol-5-phosphate Metabolism	2.13796e-07	ACP1, CA3, CDC25A, CDC25C, DUSP14, DUSP23, ILKAP, NUDT3, OCRL, PAWR, PDCD1, PLCG1, PLCG2, PLPP6, PPP1CC, PPP1R8, PPP2R5A, PPP5C, PTEN, PTPA, PTPN1, PTPN11, PTPN12, PTPN2, PTPN22, PTPN6, PTPRC, PTPRF, PTPRH, PTPRJ, RASA1, SIRPA, STYX, TPTE, WBP11
Crosstalk between Dendritic Cells and Natural Killer Cells	5.12861e-07	ACTB, ACTG1, CAMK2B, CCR7, CD28, CD40, CD80, CD86, CSF2RB, FAS, FASLG, HLA-A, HLA-B, IL2RB, IL2RG, IL4, KIR2DL1/KIR2DL3, LTA, NFKB1, NFKB2, RELA, TLN1, TLR4, TNF
Cytotoxic T Lymphocyte-mediated Apoptosis of Target Cells	5.24807e-07	APAF1, CASP3, CASP6, CASP7, CASP8, CASP9, CD247, CD3E, FAS, FASLG, FCER1G, GZMB, HLA-A, HLA-B
Apelin Pancreas Signaling Pathway	5.7544e-07	EIF2AK3, ERN1, MAPK10, MAPK8, NFKB1, NFKB2, PIK3C2B, PIK3CA, PIK3CG, PIK3R1, PIK3R2, PIK3R3, PRKACA, PRKAG1, PRKAR1B, RELA
Primary Immunodeficiency Signaling	7.58578e-07	BTK, CD19, CD3E, CD4, CD40, CD79A, CD8A, IGHA1, IGHD, IKBKG, IL2RG, IL7R, JAK3, LCK, PTPRC, RFX5, ZAP70
Unfolded protein response	9.12011e-07	AMFR, CEBPB, EIF2AK3, ERN1, HSP90B1, HSPA1A/HSPA1B, HSPA4, HSPA8, HSPA9, HSPH1, MAP3K5, MAPK8, OS9, PPP1R15A, SREBF1, SREBF2, TRAF2, VCP
FXR/RXR Activation	1.23027e-06	ABCC2, AKT1, AKT2, ALB, APOB, BAAT, CREBBP, FGFR4, FOXO1, HNF1A, HNF4A, IL1B, MAPK10, MAPK8, MTTP, NR1H3, NR1I2, PLTP, PPARA, RARA, RXRA, SCARB1, SERPINF1, SLC4A2, SLC51A, SREBF1, TF, TNF, TTR
nNOS Signaling in Neurons	1.58489e-06	CALM1 (includes others), CALML5, CAPN2, DLG4, GRIN1, GRIN2A, GRIN2B, NOS1, PRKCA, PRKCD, PRKCE, PRKCH, PRKCI, PRKCQ, PRKCZ, PRKD1
MSP-RON Signaling Pathway	1.62181e-06	ACTB, ACTG1, CSF2RB, ITGAM, JAK2, KLK7, MST1R, NOS2, PIK3C2B, PIK3CA, PIK3CG, PIK3R1, PIK3R2, PIK3R3, PRKCZ, TLR2, TLR4, TNF
DNA damage-induced 14-3-3σ Signaling	1.62181e-06	AKT1, AKT2, ATM, ATR, BRCA1, CCNE1, CDK1, CDK2, RAD17, TP53
MIF Regulation of Innate Immunity	1.7378e-06	CD74, JUN, MAPK1, MAPK10, MAPK3, MAPK8, NFKB1, NFKB2, NFKBIA, NFKBID, NOS2, PLA2G10, RELA, TLR4, TP53
Cell Cycle Regulation by BTG Family Proteins	1.7378e-06	BTG1, CCND1, CCNE1, CDK2, CDK4, E2F1, E2F2, E2F3, PPM1L, PPP2CB, PPP2R5A, PRMT1, PTPA, RB1
Endoplasmic Reticulum Stress Pathway	5.24807e-06	CASP3, CASP7, CASP9, EIF2AK3, EIF2S1, ERN1, HSP90B1, MAP3K5, MAPK8, TRAF2
IL-17A Signaling in Gastric Cells	7.07946e-06	CCL5, EGFR, JUN, MAPK1, MAPK10, MAPK14, MAPK3, MAPK8, NFKB1, RELA, TNF
Regulation of Actin-based Motility by Rho	8.31764e-06	ACTB, CDC42, CFL1, DIRAS3, GSN, ITGA5, ITGAV, ITGB1, ITGB3, ITGB4, MYL12A, MYL6B, MYLK, PAK1, PAK2, PAK4, PI4KA, PIP5K1C, RAC1, RHOBTB2, RHOQ, RND2, WAS, WASL
Role of MAPK Signaling in Promoting the Pathogenesis of Influenza	8.70964e-06	ARAF, ATP6V0D1, BECN1, CASP3, HRAS, JUN, MAP2K1, MAP3K5, MAPK1, MAPK10, MAPK14, MAPK3, MAPK8, NFKB1, NFKB2, NFKBIA, NFKBID, PLA2G10, PLA2G7, PNPLA3, PNPLA8, PRKCA, RAF1, RPS6KA3, TCIRG1
OX40 Signaling Pathway	8.91251e-06	BCL2L1, CD247, CD3E, CD4, FCER1G, HLA-A, HLA-B, HLA-DOB, HLA-DPB1, HLA-DQA1, HLA-DQA2, HLA-DQB1, JUN, MAPK10, MAPK8, NFKB1, NFKB2, NFKBIA, NFKBID, RELA, TRAF2, TRAF3
PXR/RXR Activation	9.77237e-06	ABCC2, AKT1, AKT2, FOXO1, FOXO3, GSTA2, HNF4A, INSR, NR1I2, NR1I3, NR3C1, PPARA, PRKACA, PRKAG1, PRKAR1B, RELA, RXRA, TNF
Graft-versus-Host Disease Signaling	1.14815e-05	CD28, CD80, CD86, FAS, FASLG, FCER1G, GZMB, HLA-A, HLA-B, HLA-DOB, HLA-DQA1, HLA-DQB1, IL1B, KIR2DL1/KIR2DL3, TNF
GPCR-Mediated Nutrient Sensing in Enteroendocrine Cells	1.20226e-05	ADCY6, CACNA1D, CACNA1S, GCG, GIP, GNA11, GNAI2, GNAQ, ITPR1, ITPR3, PLCG1, PLCG2, PLCL1, PRKACA, PRKAG1, PRKAR1B, PRKCA, PRKCD, PRKCE, PRKCH, PRKCI, PRKCQ, PRKCZ, PRKD1, RAPGEF4
Autoimmune Thyroid Disease Signaling	1.51356e-05	CD28, CD40, CD80, CD86, FAS, FASLG, FCER1G, GZMB, HLA-A, HLA-B, HLA-DOB, HLA-DQA1, HLA-DQB1, IL4, TG
Endocannabinoid Neuronal Synapse Pathway	1.58489e-05	ADCY6, CACNA1D, CACNA1S, GNA11, GNAI2, GNAQ, GRIA1, GRIA3, GRIN1, GRIN2A, GRIN2B, GRM1, ITPR1, MAPK1, MAPK10, MAPK14, MAPK15, MAPK3, MAPK6, MAPK8, PLCG1, PLCG2, PLCL1, PRKACA, PRKAG1, PRKAR1B, TRPV1
LXR/RXR Activation	1.62181e-05	ACACA, ALB, APOB, CD36, IL1B, IL1RL1, IRF3, NCOR1, NCOR2, NFKB1, NFKB2, NGFR, NOS2, NR1H2, NR1H3, PLTP, RELA, RXRA, S100A8, SERPINF1, SREBF1, TF, TLR4, TNF, TNFRSF1A, TTR
Tumoricidal Function of Hepatic Natural Killer Cells	2.23872e-05	APAF1, CASP3, CASP6, CASP7, CASP8, CASP9, FAS, FASLG, GZMB, SERPINB9
Role of Oct4 in Mammalian Embryonic Stem Cell Pluripotency	3.16228e-05	BMI1, BRCA1, CASP6, ETS2, FGF4, NR2F1, NR5A1, PARP1, PHB, PPP1R8, RARA, RB1, TDRD7, TP53
Antiproliferative Role of Somatostatin Receptor 2	3.23594e-05	CDKN1A, CDKN1B, GUCY1B1, GUCY2C, HRAS, MAP2K1, MAPK1, MAPK3, NOS1, PIK3C2B, PIK3CA, PIK3CG, PIK3R1, PIK3R2, PIK3R3, PTPN11, PTPN6, SMARCC2, SRC
Th17 Activation Pathway	3.63078e-05	AHR, FCER1G, HIF1A, HSP90AA1, HSP90AB1, HSP90B1, IL1B, IL6R, IRAK1, JAK1, JAK2, JAK3, NFATC1, NFATC3, NFKB1, NFKB2, RELA, RORA, STAT3, TRAF6, TYK2
Mechanisms of Viral Exit from Host Cells	3.80189e-05	ACTB, ACTG1, NEDD4, PDCD6IP, PRKCA, PRKCD, PRKCE, PRKCH, PRKCI, PRKCQ, PRKCZ, PRKD1, SH3GL2
Mitotic Roles of Polo-Like Kinase	4.7863e-05	CDC25A, CDC25C, CDC26, CDC7, CDK1, FBXO5, FZR1, HSP90AA1, HSP90AB1, HSP90B1, PLK1, PLK3, PPM1L, PPP2CB, PPP2R5A, PTPA, TGFB1
Phagosome Maturation	4.89779e-05	ATP6V0D1, CTSK, CTSV, DYNLL1, DYNLT1, GPAA1, HLA-A, HLA-B, NAPG, NOS1, PRDX2, TCIRG1, TUBA1A, TUBA1B, TUBA1C, TUBA3C/TUBA3D, TUBA3E, TUBA4A, TUBA8, TUBB, TUBB1, TUBB2A, TUBB3, TUBB4A, TUBB4B, TUBD1, TUBE1, TUBG1, TUBG2
GPCR-Mediated Integration of Enteroendocrine Signaling Exemplified by an L Cell	5.24807e-05	ADCY6, ADRB2, ADRB3, GCG, GIP, GIPR, GLP1R, GNA11, GNAI2, GNAQ, ITPR1, ITPR3, PLCG1, PLCG2, PLCL1, PRKACA, PRKAG1, PRKAR1B
Role of MAPK Signaling in the Pathogenesis of Influenza	5.62341e-05	AKT1, AKT2, CASP3, CCL5, HRAS, MAP2K1, MAP3K5, MAPK1, MAPK10, MAPK14, MAPK3, MAPK8, PLA2G10, PLA2G7, PNPLA3, PNPLA8, PRKCA, RAF1, TNF
Actin Nucleation by ARP-WASP Complex	6.76083e-05	CDC42, DIRAS3, GNA12, GRB2, HRAS, ITGA5, ITGAV, ITGB1, ITGB3, ITGB4, NCK1, NCK2, RAC1, RHOBTB2, RHOQ, RND2, SOS1, WAS, WASL
Communication between Innate and Adaptive Immune Cells	8.31764e-05	CCL5, CCR7, CD28, CD4, CD40, CD79A, CD79B, CD80, CD86, CD8A, FCER1G, HLA-A, HLA-B, IGHA1, IGHD, IL1B, IL4, TLR1, TLR2, TLR4, TNF
Airway Pathology in Chronic Obstructive Pulmonary Disease	8.70964e-05	CLCF1, FASLG, FGF1, FGF10, FGF17, FGF18, FGF2, FGF23, FGF3, FGF4, FGF5, FGF6, FGF7, FGF8, FGF9, GZMB, IL13, IL1B, IL4, LTA, MMP2, PTGDS, TGFB1, TNF
DNA Double-Strand Break Repair by Homologous Recombination	0.000107152	ABL1, ATM, BRCA1, LIG1, NBN, POLA1, RAD51
Calcium Signaling	0.000114815	ATP2B4, CACNA1D, CACNA1S, CALM1 (includes others), CALML5, CAMK1, CAMK1D, CAMK2B, CHRNA7, CREBBP, EP300, GRIA1, GRIA3, GRIN1, GRIN2A, GRIN2B, HDAC1, HDAC2, HDAC3, HDAC6, ITPR1, ITPR3, MAPK1, MAPK3, MEF2C, MEF2D, MYL6B, NFATC1, NFATC3, PRKACA, PRKAG1, PRKAR1B, TNNT1, TP63, TRPC6
MIF-mediated Glucocorticoid Regulation	0.000125893	CD74, MAPK1, MAPK3, NFKB1, NFKB2, NFKBIA, NFKBID, NR3C1, PLA2G10, RELA, TLR4
Cellular Effects of Sildenafil (Viagra)	0.00018197	ACTB, ACTG1, ADCY6, CACNA1D, CACNA1S, CALM1 (includes others), CALML5, GPR37, GUCY1B1, GUCY2C, ITPR1, ITPR3, MYL12A, MYL6B, MYLK, NOS3, NPPA, PDE4A, PDE4D, PLCG1, PLCG2, PLCL1, PRKACA, PRKAG1, PRKAR1B
Telomere Extension by Telomerase	0.000186209	HNRNPA1, HNRNPA2B1, NBN, POT1, TERF1, TINF2, XRCC5
Xenobiotic Metabolism CAR Signaling Pathway	0.000239883	ABCC2, CHST15, CREBBP, DNAJC7, EGFR, EP300, FMO1, GSTA2, HSP90AA1, HSP90AB1, HSP90B1, MAP2K1, MAP2K5, MAPK1, MAPK3, NOS2, NR1I3, PPM1L, PPP2CB, PPP2R5A, PRKCA, PRKCD, PRKCE, PRKCH, PRKCI, PRKCQ, PRKCZ, PRKD1, PTPA, RACK1, RXRA, SRC
Role of IL-17F in Allergic Inflammatory Airway Diseases	0.000295121	CREBBP, IL1B, MAP2K1, MAPK1, MAPK3, NFKB1, NFKB2, RAF1, RELA, RPS6KA1, RPS6KA3, TRAF6
Granzyme B Signaling	0.000301995	APAF1, CASP3, CASP8, CASP9, GZMB, PARP1, PRKDC
Regulation Of The Epithelial Mesenchymal Transition In Development Pathway	0.000354813	APC, BRCA1, CDH1, CTNNB1, DVL2, DVL3, GLIS1, GLIS2, GSK3B, HIF1A, HNF1A, NFKB1, NFKB2, NOTCH1, RELA, WNT3, WNT6, WNT7B
cAMP-mediated signaling	0.000436516	ADCY6, ADRB2, ADRB3, AGTR1, CALM1 (includes others), CALML5, CAMK1, CAMK1D, CAMK2B, CHRM3, CREBBP, CREM, DRD3, GLP1R, GNAI2, GRK2, GRK4, GRM7, HTR1A, MAP2K1, MAPK1, MAPK3, PDE4A, PDE4D, PDE6G, PRKACA, PRKAR1B, RAF1, RAPGEF3, RAPGEF4, RGS4, RPS6KA1, S1PR1, SRC, STAT3, TDP2
PFKFB4 Signaling Pathway	0.000588844	CREBBP, FBP2, FGF2, MAP2K1, MAP2K5, MAPK1, MAPK3, PRKACA, PRKAG1, PRKAR1B, TGFB1, TP53
NER Pathway	0.000645654	CDK7, COPS8, CUL4A, EP300, LIG1, PCNA, POLA1, POLA2, POLD4, POLE, POLE2, POLE3, POLE4, POLR2E, POLR2G, RPA2, UBE2I, UBE2N, USP7, XPA
Polyamine Regulation in Colon Cancer	0.000676083	APC, AZIN1, CTNNB1, MAX, MYC, OAZ1, PSME1, SAT1
Atherosclerosis Signaling	0.000707946	ALB, ALOX12, ALOX12B, APOB, CD36, CD40, COL18A1, IL1B, NFKB1, NFKB2, PDGFA, PDGFB, PDGFC, PDGFD, PLA2G10, PLA2G7, PNPLA3, PNPLA8, RELA, S100A8, TGFB1, TNF, TPSAB1/TPSB2
Wnt/Ca+ pathway	0.000977237	CREBBP, DVL2, DVL3, GSK3B, NFATC1, NFATC3, NFKB1, NFKB2, PDE6G, PLCG1, PLCG2, PLCL1, PRKCA, RELA
DNA Double-Strand Break Repair by Non-Homologous End Joining	0.001	ATM, NBN, PARP1, PRKDC, WRN, XRCC5
Interferon Signaling	0.00102329	IFNAR1, JAK1, JAK2, MX1, PIAS1, PTPN2, RELA, SOCS1, STAT1, TYK2
Xenobiotic Metabolism AHR Signaling Pathway	0.00120226	AHR, AIP, ANKRA2, ARNT, CREBBP, EP300, GSTA2, HSP90AA1, HSP90AB1, HSP90B1, IL1B, NFKB1, NFKB2, PTGES3, RELA, SUMO1, TNF
Allograft Rejection Signaling	0.00134896	CD28, CD40, CD80, CD86, FAS, FASLG, FCER1G, GZMB, HLA-A, HLA-B, HLA-DOB, HLA-DPB1, HLA-DQA1, HLA-DQA2, HLA-DQB1, IL4, TNF
Cardiomyocyte Differentiation via BMP Receptors	0.00144544	BMPR2, GATA4, MAP3K7, MEF2C, NKX2-5, NPPA, SMAD4
Xenobiotic Metabolism PXR Signaling Pathway	0.00144544	ABCC2, CAMK2B, CDK2, CDK5, CHST15, CREBBP, DNAJC7, EP300, GSTA2, HSP90AA1, HSP90AB1, HSP90B1, NCOR1, NCOR2, NOS2, NR1I2, PPM1A, PPP1CC, PRKACA, PRKAG1, PRKAR1B, PRKCA, PRKCD, PRKCE, PRKCH, PRKCI, PRKCQ, PRKCZ, PRKD1, RXRA
Apelin Liver Signaling Pathway	0.00165959	COL18A1, FAS, GSK3B, IRS1, MAPK10, MAPK8, PDGFRB, TNF
Circadian Rhythm Signaling	0.00213796	ARNTL, BHLHE40, CREBBP, CRY2, CSNK1D, GRIN1, GRIN2A, GRIN2B, PER3
Maturity Onset Diabetes of Young (MODY) Signaling	0.00218776	ALDOB, APOB, CACNA1D, CACNA1S, CREBBP, EP300, GAPDH, HNF1A, HNF4A, INSR, KLF11, NFKB1, NFKB2
RhoA Signaling	0.00263027	ABL2, ACTB, ACTG1, ARHGAP1, ARHGAP35, CFL1, EZR, GNA12, IGF1R, LPAR2, MYL12A, MYL6B, MYLK, NEDD4, NRP2, PI4KA, PIP5K1C, PLD1, PLXNA1, PTK2, PTK2B
RAN Signaling	0.00316228	KPNA2, KPNA4, KPNA5, KPNB1, RAN, RCC1
Gαi Signaling	0.00316228	ADCY6, AGTR1, CAV1, DRD3, GNAI2, GRB2, GRM7, HRAS, HTR1A, MAPK1, MAPK3, PRKACA, PRKAG1, PRKAR1B, RAF1, RGS4, S1PR1, SHC1, SOS1, SRC, STAT3
Sonic Hedgehog Signaling	0.00354813	CDK1, GLIS1, GLIS2, GRK2, GSK3B, PRKACA, PRKAG1, PRKAR1B
Role of Hypercytokinemia/hyperchemokinemia in the Pathogenesis of Influenza	0.00354813	AREG, CCL5, EIF2AK2, IFNAR1, IL13, IL1B, IRF3, JAK1, MX1, NFKB1, NFKB2, S1PR1, STAT1, TLR4, TNF, TYK2
Apelin Cardiac Fibroblast Signaling Pathway	0.00354813	AGTR1, AKT1, AKT2, NOS3, PRKAG1, SPHK1, TGFB1
G Protein Signaling Mediated by Tubby	0.00562341	ABL1, GNAQ, INSR, JAK2, LCK, PLCG1, PLCG2, TUB
Neuroprotective Role of THOP1 in Alzheimer's Disease	0.00660693	APP, CTRL, ENDOU, GZMA, GZMB, GZMK, HLA-A, HLA-B, HTRA2, KLK7, MAPT, MME, NFYA, PRKACA, PRKAG1, PRKAR1B, TMPRSS15, TPSAB1/TPSB2, YWHAE
Glycolysis I	0.00758578	ALDOB, ENO1, ENO2, FBP2, GAPDH, PKM, TPI1
Inflammasome pathway	0.00776247	CASP8, IL1B, NEK7, NFKB1, NFKB2, TLR4
Citrulline-Nitric Oxide Cycle	0.00794328	NOS1, NOS2, NOS3
dTMP De Novo Biosynthesis	0.00794328	DHFR, SHMT2, TYMS
Superpathway of Citrulline Metabolism	0.00954993	CPS1, NOS1, NOS2, NOS3, OAT
Basal Cell Carcinoma Signaling	0.0112202	APC, APC2, CTNNB1, DVL2, DVL3, GLIS1, GLIS2, GSK3B, HNF1A, TP53, WNT3, WNT6, WNT7B
Glutamate Receptor Signaling	0.0120226	CALM1 (includes others), CALML5, DLG4, GRIA1, GRIA3, GRIN1, GRIN2A, GRIN2B, GRM1, GRM7, PICK1
Gαs Signaling	0.0134896	ADCY6, ADD1, ADD3, ADRB2, ADRB3, CHRM3, CREBBP, GLP1R, MAP2K1, MAPK1, MAPK3, PRKACA, PRKAG1, PRKAR1B, RAPGEF3, RAPGEF4, SRC
Apelin Adipocyte Signaling Pathway	0.0138038	ADCY6, GNA11, GNAI2, HIF1A, MAPK1, MAPK10, MAPK14, MAPK15, MAPK3, MAPK6, MAPK8, PRKACA, PRKAG1, PRKAR1B
Purine Nucleotides De Novo Biosynthesis II	0.0154882	ATIC, GART, GMPS, PPAT
Retinoic acid Mediated Apoptosis Signaling	0.017378	APAF1, CASP3, CASP8, CASP9, DAP3, IFNAR1, PARP1, PARP3, PARP4, RARA, RXRA
SPINK1 Pancreatic Cancer Pathway	0.017378	CELA2A, CELA2B, CTRC, CTRL, KLK7, SMAD2, SMAD3, SPINK1, TGFB1, TGFBR2, TMPRSS15
Role of Wnt/GSK-3β Signaling in the Pathogenesis of Influenza	0.020893	APC, APC2, CSNK1D, CTNNB1, DVL2, DVL3, GSK3B, HNF1A, IFNAR1, SIAH1, WNT3, WNT6, WNT7B
BER pathway	0.0213796	LIG1, PARP1, PCNA, POLE
Antigen Presentation Pathway	0.0223872	CD74, HLA-A, HLA-B, HLA-DOB, HLA-DPB1, HLA-DQA1, HLA-DQA2, HLA-DQB1
LPS/IL-1 Mediated Inhibition of RXR Function	0.0251189	ABCC2, CHST15, FMO1, GSTA2, IL1B, IL1RL1, IRAK1, JUN, MAP3K1, MAP3K7, MAPK8, MGMT, NGFR, NR1H2, NR1H3, NR1I2, NR1I3, PLTP, PPARA, PPARGC1B, RARA, RXRA, SCARB1, SREBF1, TLR4, TNF, TNFRSF1A, TRAF2, TRAF6
Apelin Muscle Signaling Pathway	0.0269153	AKT1, AKT2, NOS3, PRKAG1, SLC2A4
5-aminoimidazole Ribonucleotide Biosynthesis I	0.0295121	GART, PPAT
Hematopoiesis from Pluripotent Stem Cells	0.030903	CD247, CD3E, CD4, CD8A, FCER1G, IGHA1, IGHD, IL4, IL7
PCP pathway	0.042658	DVL2, DVL3, EFNB1, JUN, MAPK10, MAPK8, RAC1, WNT3, WNT6, WNT7B
Pyrimidine Deoxyribonucleotides De Novo Biosynthesis I	0.0489779	DTYMK, RRM1, RRM2, RRM2B, TYMS
Embryonic Stem Cell Differentiation into Cardiac Lineages	0.0660693	GATA4, NKX2-5, SP4
Netrin Signaling	0.0676083	CACNA1D, CACNA1S, NCK1, NCK2, NFATC1, NFATC3, PRKACA, PRKAG1, PRKAR1B, RAC1
Trans, trans-farnesyl Diphosphate Biosynthesis	0.0851138	FDPS, IDI1
Differential Regulation of Cytokine Production in Macrophages and T Helper Cells by IL-17A and IL-17F	0.0851138	CCL5, IL13, IL1B, TNF
D-myo-inositol (1,3,4)-trisphosphate Biosynthesis	0.0851138	INPP5D, INPPL1, OCRL, PTEN
FAT10 Signaling Pathway	0.0851138	HTT, PSME1, SQSTM1, TNF
Dopamine Receptor Signaling	0.0870964	ADCY6, DRD3, GCH1, PPM1L, PPP1CC, PPP2CB, PPP2R5A, PRKACA, PRKAG1, PRKAR1B, PTPA
Gluconeogenesis I	0.0912011	ALDOB, ENO1, ENO2, FBP2, GAPDH
Granzyme A Signaling	0.100925	ANP32A, CREBBP, EP300, GZMA
Autophagy	0.100925	ATG9A, BECN1, CTSK, CTSV, MAP1LC3A, RB1CC1, SQSTM1, STX17, ULK1
Acetyl-CoA Biosynthesis III (from Citrate)	0.115878	ACLY
Sorbitol Degradation I	0.115878	SORD
Asparagine Biosynthesis I	0.115878	ASNS
NAD Biosynthesis from 2-amino-3-carboxymuconate Semialdehyde	0.11695	NADSYN1, NMNAT1
Kinetochore Metaphase Signaling Pathway	0.12106	BIRC5, CDC26, CDK1, CENPA, H2AC18/H2AC19, KAT5, MIS12, NSL1, PLK1, PMF1/PMF1-BGLAP, PPP1CC, PPP2R5A, TTK
Assembly of RNA Polymerase III Complex	0.125893	GTF3C1, SF3A1, TBP
Cardiac β-adrenergic Signaling	0.133968	ADCY6, CACNA1D, CACNA1S, GRK2, PDE4A, PDE4D, PDE6G, PLN, PPM1L, PPP1CC, PPP2CB, PPP2R5A, PRKACA, PRKAG1, PRKAR1B, PTPA, TDP2
Phospholipases	0.136144	PLA2G10, PLA2G7, PLCG1, PLCG2, PLCL1, PLD1, PLD2, PNPLA3, PNPLA8
Eicosanoid Signaling	0.144877	ALOX12, ALOX12B, ALOX5AP, CYSLTR2, PLA2G10, PLA2G7, PNPLA3, PNPLA8, PTGDS
GABA Receptor Signaling	0.148936	ADCY6, AP1B1, AP2M1, CACNA1D, CACNA1S, DNM1, GABARAP, GPHN, GPR37, SLC6A13, UBB, UBC
Spliceosomal Cycle	0.149968	CASC3, CDC5L, DDX39B, HSPA8, SF1, SF3A1, U2AF2
Methionine Degradation I (to Homocysteine)	0.149968	EHMT1, MGMT, PRMT1, PRMT5
Superpathway of Serine and Glycine Biosynthesis I	0.152055	PSPH, SHMT2
Differential Regulation of Cytokine Production in Intestinal Epithelial Cells by IL-17A and IL-17F	0.169044	CCL5, IL13, IL1B, TNF
Superpathway of D-myo-inositol (1,4,5)-trisphosphate Metabolism	0.169044	INPP5D, INPPL1, OCRL, PTEN
Assembly of RNA Polymerase II Complex	0.174181	CDK7, DR1, POLR2E, POLR2G, TAF3, TAF4, TBP
nNOS Signaling in Skeletal Muscle Cells	0.176198	CACNA1D, CACNA1S, CALM1 (includes others), CALML5, DAG1, NOS1
Mitochondrial Dysfunction	0.188799	APP, ATP5MC3, BACE1, CASP3, CASP8, CASP9, HTRA2, LRRK2, MAPK10, MAPK8, MT-ND2, NDUFS6, NDUFV2, PARK7, PRKN, SNCA, TXN2, UQCR11, VDAC1
Sphingomyelin Metabolism	0.188799	ENPP7, SGMS1
Cysteine Biosynthesis III (mammalia)	0.188799	EHMT1, MGMT, PRMT1, PRMT5
Phototransduction Pathway	0.199067	ARR3, GUCY1B1, GUCY2C, PDE6G, PRKACA, PRKAG1, PRKAR1B
D-myo-inositol (1,4,5)-Trisphosphate Biosynthesis	0.20797	PI4KA, PIP5K1C, PLCG1, PLCG2
Glycine Biosynthesis III	0.209894	AGXT
Glycine Biosynthesis I	0.209894	SHMT2
D-myo-inositol (1,4,5)-trisphosphate Degradation	0.222844	INPP5D, INPPL1, OCRL
Pathogenesis of Multiple Sclerosis	0.223872	CCL5, CCR5
Sucrose Degradation V (Mammalian)	0.223872	ALDOB, TPI1
Folate Transformations I	0.223872	MTR, SHMT2
Nucleotide Excision Repair Pathway	0.223872	CDK7, POLR2E, POLR2G, RPA2, XPA
Lipid Antigen Presentation by CD1	0.225944	AP1B1, AP2M1, CD3E, FCER1G
1D-myo-inositol Hexakisphosphate Biosynthesis II (Mammalian)	0.247172	INPP5D, INPPL1, OCRL
Superpathway of Geranylgeranyldiphosphate Biosynthesis I (via Mevalonate)	0.247172	FDPS, IDI1, MVD
Superpathway of Methionine Degradation	0.260016	EHMT1, MGMT, MTR, PRMT1, PRMT5
Complement System	0.260016	C7, CD46, CD55, CD59, ITGAM
Prostanoid Biosynthesis	0.261216	PTGDS, PTGES3
Calcium Transport I	0.261216	ANXA5, ATP2B4
Uracil Degradation II (Reductive)	0.285102	DPYD
Diphthamide Biosynthesis	0.285102	EEF2
NADH Repair	0.285102	GAPDH
Coenzyme A Biosynthesis	0.285102	COASY
Tetrahydrobiopterin Biosynthesis I	0.285102	GCH1
Methionine Salvage II (Mammalian)	0.285102	MTR
Inosine-5'-phosphate Biosynthesis II	0.285102	ATIC
Thymine Degradation	0.285102	DPYD
Biotin-carboxyl Carrier Protein Assembly	0.285102	ACACA
Glycerol-3-phosphate Shuttle	0.285102	GPD1
Oxidized GTP and dGTP Detoxification	0.285102	RUVBL2
Tetrahydrobiopterin Biosynthesis II	0.285102	GCH1
Superpathway of Cholesterol Biosynthesis	0.285102	FDPS, IDI1, MSMO1, MVD
N-acetylglucosamine Degradation I	0.285102	GNPDA1
Inhibition of Matrix Metalloproteases	0.289068	ADAM12, LRP1, MMP17, MMP2, TIMP3
Cleavage and Polyadenylation of Pre-mRNA	0.328852	NUDT21, PABPN1
Assembly of RNA Polymerase I Complex	0.328852	TAF1B, TBP
Hematopoiesis from Multipotent Stem Cells	0.328852	IL4, IL7
NAD biosynthesis II (from tryptophan)	0.328852	NADSYN1, NMNAT1
Airway Inflammation in Asthma	0.34914	EPX, IL13, IL4, TGFB1
Spermine and Spermidine Degradation I	0.355631	SAT1
Arginine Degradation I (Arginase Pathway)	0.355631	OAT
N-acetylglucosamine Degradation II	0.355631	GNPDA1
Molybdenum Cofactor Biosynthesis	0.355631	GPHN
Granulocyte Adhesion and Diapedesis	0.369828	CCL5, CDH5, CSF3R, EZR, GNAI2, IL1B, IL1RL1, ITGAM, ITGB1, MMP17, MMP2, NGFR, PECAM1, SDC3, THY1, TNF, TNFRSF1A
Transcriptional Regulatory Network in Embryonic Stem Cells	0.372392	GATA4, HNF4A, KAT6A, L1CAM, PAX6, STAT3
Role of IL-17A in Psoriasis	0.398107	S100A8, S100A9
Acyl-CoA Hydrolysis	0.398107	ACOT7, HNF4A
Mevalonate Pathway I	0.398107	IDI1, MVD
DNA Methylation and Transcriptional Repression Signaling	0.41115	HDAC1, HDAC2, RBBP4, SAP18
Proline Biosynthesis II (from Arginine)	0.414954	OAT
2-ketoglutarate Dehydrogenase Complex	0.414954	DLST
Tetrahydrofolate Salvage from 5,10-methenyltetrahydrofolate	0.414954	GART
Serine Biosynthesis	0.414954	PSPH
Tetrapyrrole Biosynthesis II	0.414954	ALAD
CMP-N-acetylneuraminate Biosynthesis I (Eukaryotes)	0.414954	NANS
Folate Polyglutamylation	0.414954	SHMT2
Choline Biosynthesis III	0.42658	PLD1, PLD2
Extrinsic Prothrombin Activation Pathway	0.463447	PROS1, SERPINC1
Arginine Biosynthesis IV	0.467735	OAT
Pyruvate Fermentation to Lactate	0.467735	LDHA
Urea Cycle	0.467735	CPS1
Ceramide Biosynthesis	0.467735	SPTSSA
Arginine Degradation VI (Arginase 2 Pathway)	0.467735	OAT
Glycerol Degradation I	0.467735	GPD1
Zymosterol Biosynthesis	0.467735	MSMO1
NAD Biosynthesis III	0.467735	NMNAT1
Dermatan Sulfate Degradation (Metazoa)	0.487528	HEXD, IDUA
NAD Salvage Pathway III	0.5236	NMNAT1
Intrinsic Prothrombin Activation Pathway	0.548277	COL18A1, KLK7, PROS1, SERPINC1
Agranulocyte Adhesion and Diapedesis	0.548277	ACTB, ACTG1, CCL5, CDH5, CXCR1, EZR, FN1, GNAI2, IL1B, ITGA5, ITGB1, MMP17, MMP2, MYL6B, PECAM1, TNF, TNFRSF1A
Role of Cytokines in Mediating Communication between Immune Cells	0.554626	IL13, IL1B, IL4, TGFB1, TNF
Serotonin Receptor Signaling	0.566239	ADCY6, GCH1, HTR1A, HTR2B
Inositol Pyrophosphates Biosynthesis	0.567545	IP6K2
Salvage Pathways of Pyrimidine Deoxyribonucleotides	0.567545	TK1
tRNA Splicing	0.583445	PDE4A, PDE4D, PDE6G, TDP2
Citrulline Biosynthesis	0.609537	OAT
Heme Biosynthesis II	0.609537	ALAD
Coagulation System	0.645654	PLAUR, PROS1, SERPINC1
Dolichyl-diphosphooligosaccharide Biosynthesis	0.648634	DPAGT1
Glycine Betaine Degradation	0.648634	SHMT2
Role of Lipids/Lipid Rafts in the Pathogenesis of Influenza	0.653131	FDPS, IFNAR1
Mismatch Repair in Eukaryotes	1	PCNA
Heparan Sulfate Biosynthesis	1	CHST15, EXTL3, GLCE
Retinoate Biosynthesis I	1	AKR1B1
Nicotine Degradation III	1	AOX1
Chondroitin Sulfate Degradation (Metazoa)	1	HEXD
Heparan Sulfate Biosynthesis (Late Stages)	1	CHST15, EXTL3, GLCE
Pyrimidine Ribonucleotides De Novo Biosynthesis	1	CTPS2, ENTPD6
Glutaryl-CoA Degradation	1	PARK7
Androgen Biosynthesis	1	CYP17A1
Ubiquinol-10 Biosynthesis (Eukaryotic)	1	MICAL1
CDP-diacylglycerol Biosynthesis I	1	PNPLA3
NAD Salvage Pathway II	1	ACP1, NMNAT1
Triacylglycerol Degradation	1	ABHD16A, PNPLA3
Oleate Biosynthesis II (Animals)	1	PTPRT
Chondroitin Sulfate Biosynthesis	1	CHST15
Dermatan Sulfate Biosynthesis	1	CHST15
Glycogen Degradation III	1	PYGL
Cholesterol Biosynthesis I	1	MSMO1
Glutathione-mediated Detoxification	1	GSTA2
tRNA Charging	1	EPRS1, NARS1
NAD Phosphorylation and Dephosphorylation	1	ACP1
Dermatan Sulfate Biosynthesis (Late Stages)	1	CHST15
Phosphatidylglycerol Biosynthesis II (Non-plastidic)	1	PNPLA3
Glycogen Degradation II	1	PYGL
Nicotine Degradation II	1	AOX1, FMO1
TCA Cycle II (Eukaryotic)	1	DLST
Bile Acid Biosynthesis, Neutral Pathway	1	BAAT
Retinol Biosynthesis	1	PNPLA3
Tryptophan Degradation III (Eukaryotic)	1	PARK7
Triacylglycerol Biosynthesis	1	LPIN1, PNPLA3
Pyrimidine Ribonucleotides Interconversion	1	CTPS2, ENTPD6
Cholesterol Biosynthesis II (via 24,25-dihydrolanosterol)	1	MSMO1
Methylglyoxal Degradation III	1	AKR1B1
Chondroitin Sulfate Biosynthesis (Late Stages)	1	CHST15
Cholesterol Biosynthesis III (via Desmosterol)	1	MSMO1
Histidine Degradation VI	1	MICAL1
Stearate Biosynthesis I (Animals)	1	ACOT7, HNF4A
Pregnenolone Biosynthesis	1	MICAL1
Putrescine Degradation III	1	SAT1
Glucocorticoid Biosynthesis	1	CYP17A1
Fatty Acid α-oxidation	1	ALOX12B
UDP-N-acetyl-D-galactosamine Biosynthesis II	1	GNPDA1
Vitamin-C Transport	1	SLC2A4
Oxidative Phosphorylation	1	ATP5MC3, MT-ND2, NDUFS6, NDUFV2, UQCR11
Notch Signaling	1	HEY2, NOTCH1, NUMBL
Gustation Pathway	1	ADCY6, CACNA1D, CACNA1S, ITPR1, ITPR3, P2RY2, PDE4A, PDE4D, PDE6G, PRKACA, PRKAG1, PRKAR1B, TDP2

## Sheet: Data File S4
Data File S4. List of all the drugs that target any of the genes from the MPM interactome, along with their ATC (anatomical, therapeutic and chemical) codes
Gene Type	Entrez ID	Gene Symbol	DrugBank ID	Drug Name	ATC Code
Candidate gene	7846	TUBA1A	DB00518	Albendazole	P02CA03
Candidate gene	10383	TUBB4B	DB00518	Albendazole	P02CA03
Candidate gene	2321	FLT1	DB06626	Axitinib	L01XE17
Candidate gene	2324	FLT4	DB06626	Axitinib	L01XE17
Candidate gene	3791	KDR	DB06626	Axitinib	L01XE17
Candidate gene	5156	PDGFRA	DB00102	Becaplermin	A01AD08
Candidate gene	5156	PDGFRA	DB00102	Becaplermin	D03AX06
Candidate gene	5159	PDGFRB	DB00102	Becaplermin	A01AD08
Candidate gene	5159	PDGFRB	DB00102	Becaplermin	D03AX06
Candidate gene	7277	TUBA4A	DB06772	Cabazitaxel	L01CD04
Candidate gene	81027	TUBB1	DB06772	Cabazitaxel	L01CD04
Candidate gene	7298	TYMS	DB01101	Capecitabine	L01BC06
Candidate gene	6240	RRM1	DB00242	Cladribine	L01BB04
Candidate gene	6241	RRM2	DB00242	Cladribine	L01BB04
Candidate gene	6240	RRM1	DB07554	Clofarabine	L01BB06
Candidate gene	81027	TUBB1	DB01394	Colchicine	M04AC01
Candidate gene	3932	LCK	DB01254	Dasatinib	L01XE06
Candidate gene	5159	PDGFRB	DB01254	Dasatinib	L01XE06
Candidate gene	81027	TUBB1	DB01248	Docetaxel	L01CD02
Candidate gene	6240	RRM1	DB01073	Fludarabine	L01BB05
Candidate gene	7298	TYMS	DB00544	Fluorouracil	L01BC02
Candidate gene	6240	RRM1	DB00441	Gemcitabine	L01BC05
Candidate gene	7298	TYMS	DB00441	Gemcitabine	L01BC05
Candidate gene	6240	RRM1	DB01005	Hydroxyurea	L01XX05
Candidate gene	5156	PDGFRA	DB03261	Imatinib	L01XE01
Candidate gene	5159	PDGFRB	DB03261	Imatinib	L01XE01
Candidate gene	1493	CTLA4	DB06186	Ipilimumab	L01XC11
Candidate gene	10381	TUBB3	DB04845	Ixabepilone	L01DC04
Candidate gene	7298	TYMS	DB00650	Leucovorin	V03AF03
Candidate gene	7846	TUBA1A	DB00643	Mebendazole	P02CA01
Candidate gene	10383	TUBB4B	DB00643	Mebendazole	P02CA01
Candidate gene	1719	DHFR	DB00563	Methotrexate	L01BA01
Candidate gene	1719	DHFR	DB00563	Methotrexate	L04AX03
Candidate gene	3320	HSP90AA1	DB00716	Nedocromil	R01AC07
Candidate gene	3320	HSP90AA1	DB00716	Nedocromil	R03BC03
Candidate gene	3320	HSP90AA1	DB00716	Nedocromil	S01GX04
Candidate gene	81027	TUBB1	DB05927	Paclitaxel	L01CD01
Candidate gene	2260	FGFR1	DB00039	Palifermin	V03AF08
Candidate gene	2263	FGFR2	DB00039	Palifermin	V03AF08
Candidate gene	2261	FGFR3	DB00039	Palifermin	V03AF08
Candidate gene	2261	FGFR3	DB06589	Pazopanib	L01XE11
Candidate gene	2321	FLT1	DB06589	Pazopanib	L01XE11
Candidate gene	2324	FLT4	DB06589	Pazopanib	L01XE11
Candidate gene	3791	KDR	DB06589	Pazopanib	L01XE11
Candidate gene	5156	PDGFRA	DB06589	Pazopanib	L01XE11
Candidate gene	5159	PDGFRB	DB06589	Pazopanib	L01XE11
Candidate gene	471	ATIC	DB00642	Pemetrexed	L01BA04
Candidate gene	1719	DHFR	DB00642	Pemetrexed	L01BA04
Candidate gene	2618	GART	DB00642	Pemetrexed	L01BA04
Candidate gene	7298	TYMS	DB00642	Pemetrexed	L01BA04
Candidate gene	7277	TUBA4A	DB08417	Podofilox	D06BB04
Candidate gene	1719	DHFR	DB06813	Pralatrexate	L01BA05
Candidate gene	7298	TYMS	DB06813	Pralatrexate	L01BA05
Candidate gene	1719	DHFR	DB01131	Proguanil	P01BB01
Candidate gene	1719	DHFR	DB00205	Pyrimethamine	P01BD01
Candidate gene	7298	TYMS	DB00293	Raltitrexed	L01BA03
Candidate gene	2260	FGFR1	DB08896	Regorafenib	L01XE21
Candidate gene	2263	FGFR2	DB08896	Regorafenib	L01XE21
Candidate gene	2321	FLT1	DB08896	Regorafenib	L01XE21
Candidate gene	2324	FLT4	DB08896	Regorafenib	L01XE21
Candidate gene	3791	KDR	DB08896	Regorafenib	L01XE21
Candidate gene	5156	PDGFRA	DB08896	Regorafenib	L01XE21
Candidate gene	5159	PDGFRB	DB08896	Regorafenib	L01XE21
Candidate gene	3320	HSP90AA1	DB00615	Rifabutin	J04AB04
Candidate gene	7184	HSP90B1	DB00615	Rifabutin	J04AB04
Candidate gene	2260	FGFR1	DB07438	Sorafenib	L01XE05
Candidate gene	2321	FLT1	DB07438	Sorafenib	L01XE05
Candidate gene	2322	FLT3	DB07438	Sorafenib	L01XE05
Candidate gene	2324	FLT4	DB07438	Sorafenib	L01XE05
Candidate gene	3791	KDR	DB07438	Sorafenib	L01XE05
Candidate gene	5159	PDGFRB	DB07438	Sorafenib	L01XE05
Candidate gene	2321	FLT1	DB07417	Sunitinib	L01XE04
Candidate gene	2322	FLT3	DB07417	Sunitinib	L01XE04
Candidate gene	2324	FLT4	DB07417	Sunitinib	L01XE04
Candidate gene	3791	KDR	DB07417	Sunitinib	L01XE04
Candidate gene	5156	PDGFRA	DB07417	Sunitinib	L01XE04
Candidate gene	5159	PDGFRB	DB07417	Sunitinib	L01XE04
Candidate gene	2263	FGFR2	DB01041	Thalidomide	L04AX02
Candidate gene	7298	TYMS	DB00432	Trifluridine	S01AD02
Candidate gene	1719	DHFR	DB00440	Trimethoprim	J01EA01
Candidate gene	7298	TYMS	DB00440	Trimethoprim	J01EA01
Candidate gene	1719	DHFR	DB01157	Trimetrexate	P01AX07
Candidate gene	7846	TUBA1A	DB00570	Vinblastine	L01CA01
Candidate gene	7277	TUBA4A	DB00541	Vincristine	L01CA02
Candidate gene	81027	TUBB1	DB00309	Vindesine	L01CA03
Known interactor	941	CD80	DB01281	Abatacept	L04AA24
Known interactor	942	CD86	DB01281	Abatacept	L04AA24
Known interactor	2212	FCGR2A	DB00054	Abciximab	B01AC13
Known interactor	2213	FCGR2B	DB00054	Abciximab	B01AC13
Known interactor	2214	FCGR3A	DB00054	Abciximab	B01AC13
Known interactor	3690	ITGB3	DB00054	Abciximab	B01AC13
Known interactor	1586	CYP17A1	DB05812	Abiraterone	L02BX03
Known interactor	2903	GRIN2A	DB00659	Acamprosate	N07BB03
Known interactor	2904	GRIN2B	DB00659	Acamprosate	N07BB03
Known interactor	154	ADRB2	DB01193	Acebutolol	C07AB04
Known interactor	3551	IKBKB	DB00945	Acetylsalicylic acid	A01AD05
Known interactor	3551	IKBKB	DB00945	Acetylsalicylic acid	B01AC06
Known interactor	3551	IKBKB	DB00945	Acetylsalicylic acid	N02BA01
Known interactor	4790	NFKB1	DB00945	Acetylsalicylic acid	A01AD05
Known interactor	4790	NFKB1	DB00945	Acetylsalicylic acid	B01AC06
Known interactor	4790	NFKB1	DB00945	Acetylsalicylic acid	N02BA01
Known interactor	4791	NFKB2	DB00945	Acetylsalicylic acid	A01AD05
Known interactor	4791	NFKB2	DB00945	Acetylsalicylic acid	B01AC06
Known interactor	4791	NFKB2	DB00945	Acetylsalicylic acid	N02BA01
Known interactor	4792	NFKBIA	DB00945	Acetylsalicylic acid	A01AD05
Known interactor	4792	NFKBIA	DB00945	Acetylsalicylic acid	B01AC06
Known interactor	4792	NFKBIA	DB00945	Acetylsalicylic acid	N02BA01
Known interactor	7157	TP53	DB00945	Acetylsalicylic acid	A01AD05
Known interactor	7157	TP53	DB00945	Acetylsalicylic acid	B01AC06
Known interactor	7157	TP53	DB00945	Acetylsalicylic acid	N02BA01
Known interactor	5914	RARA	DB00459	Acitretin	D05BB02
Known interactor	5915	RARB	DB00459	Acitretin	D05BB02
Known interactor	5916	RARG	DB00459	Acitretin	D05BB02
Known interactor	6256	RXRA	DB00459	Acitretin	D05BB02
Known interactor	6257	RXRB	DB00459	Acitretin	D05BB02
Known interactor	2212	FCGR2A	DB00051	Adalimumab	L04AB04
Known interactor	2213	FCGR2B	DB00051	Adalimumab	L04AB04
Known interactor	2214	FCGR3A	DB00051	Adalimumab	L04AB04
Known interactor	7124	TNF	DB00051	Adalimumab	L04AB04
Known interactor	5914	RARA	DB00210	Adapalene	D10AD03
Known interactor	5915	RARB	DB00210	Adapalene	D10AD03
Known interactor	5916	RARG	DB00210	Adapalene	D10AD03
Known interactor	6256	RXRA	DB00210	Adapalene	D10AD03
Known interactor	6257	RXRB	DB00210	Adapalene	D10AD03
Known interactor	1956	EGFR	DB08916	Afatinib	L01XE13
Known interactor	2064	ERBB2	DB08916	Afatinib	L01XE13
Known interactor	7124	TNF	DB04956	Afelimomab	L04AB03
Known interactor	5228	PGF	DB08885	Aflibercept	S01LA05
Known interactor	7422	VEGFA	DB08885	Aflibercept	S01LA05
Known interactor	2908	NR3C1	DB00240	Alclometasone	D07AB10
Known interactor	2908	NR3C1	DB00240	Alclometasone	S01BA10
Known interactor	3560	IL2RB	DB00041	Aldesleukin	L03AC01
Known interactor	3561	IL2RG	DB00041	Aldesleukin	L03AC01
Known interactor	4306	NR3C2	DB04630	Aldosterone	H02AA01
Known interactor	914	CD2	DB00092	Alefacept	L04AA15
Known interactor	2212	FCGR2A	DB00092	Alefacept	L04AA15
Known interactor	2213	FCGR2B	DB00092	Alefacept	L04AA15
Known interactor	2214	FCGR3A	DB00092	Alefacept	L04AA15
Known interactor	2212	FCGR2A	DB00087	Alemtuzumab	L01XC04
Known interactor	2213	FCGR2B	DB00087	Alemtuzumab	L01XC04
Known interactor	2214	FCGR3A	DB00087	Alemtuzumab	L01XC04
Known interactor	2224	FDPS	DB00630	Alendronate	M05BA04
Known interactor	7421	VDR	DB01436	Alfacalcidol	A11CC03
Known interactor	5914	RARA	DB00523	Alitretinoin	D11AH04
Known interactor	5914	RARA	DB00523	Alitretinoin	L01XX22
Known interactor	5915	RARB	DB00523	Alitretinoin	D11AH04
Known interactor	5915	RARB	DB00523	Alitretinoin	L01XX22
Known interactor	5916	RARG	DB00523	Alitretinoin	D11AH04
Known interactor	5916	RARG	DB00523	Alitretinoin	L01XX22
Known interactor	6256	RXRA	DB00523	Alitretinoin	D11AH04
Known interactor	6256	RXRA	DB00523	Alitretinoin	L01XX22
Known interactor	6257	RXRB	DB00523	Alitretinoin	D11AH04
Known interactor	6257	RXRB	DB00523	Alitretinoin	L01XX22
Known interactor	2099	ESR1	DB01431	Allylestrenol	G03DC01
Known interactor	5241	PGR	DB01431	Allylestrenol	G03DC01
Known interactor	154	ADRB2	DB00866	Alprenolol	C07AA01
Known interactor	7018	TF	DB01370	Aluminium	A02AB01
Known interactor	7018	TF	DB01370	Aluminium	A02AB03
Known interactor	7018	TF	DB01370	Aluminium	A02AB05
Known interactor	7018	TF	DB01370	Aluminium	A02AB07
Known interactor	7018	TF	DB01370	Aluminium	C05AX01
Known interactor	7018	TF	DB01370	Aluminium	C10AD04
Known interactor	7018	TF	DB01370	Aluminium	D09AA08
Known interactor	7018	TF	DB01370	Aluminium	D10AX01
Known interactor	7018	TF	DB01370	Aluminium	D10AX04
Known interactor	7018	TF	DB01370	Aluminium	M05BX02
Known interactor	7018	TF	DB01370	Aluminium	S02AA04
Known interactor	301	ANXA1	DB00288	Amcinonide	D07AC11
Known interactor	2908	NR3C1	DB00288	Amcinonide	D07AC11
Known interactor	154	ADRB2	DB00321	Amitriptyline	N06AA09
Known interactor	155	ADRB3	DB00321	Amitriptyline	N06AA09
Known interactor	2246	FGF1	DB01025	Amlexanox	A01AD07
Known interactor	2246	FGF1	DB01025	Amlexanox	R03DX01
Known interactor	776	CACNA1D	DB00381	Amlodipine	C08CA01
Known interactor	1139	CHRNA7	DB01351	Amobarbital	N05CA02
Known interactor	154	ADRB2	DB00182	Amphetamine	N06BA01
Known interactor	155	ADRB3	DB00182	Amphetamine	N06BA01
Known interactor	7124	TNF	DB01427	Amrinone	C01CE01
Known interactor	2892	GRIA3	DB04599	Aniracetam	N06BX11
Known interactor	4035	LRP1	DB00025	Antihemophilic Factor	B02BD02
Known interactor	801	CALM1	DB01429	Aprindine	C01BB04
Known interactor	1139	CHRNA7	DB01352	Aprobarbital	N05CA05
Known interactor	154	ADRB2	DB01102	Arbutamine	C01CA22
Known interactor	155	ADRB3	DB01102	Arbutamine	C01CA22
Known interactor	634	CEACAM1	DB00113	Arcitumomab	V09IA06
Known interactor	207	AKT1	DB01169	Arsenic trioxide	L01XX27
Known interactor	595	CCND1	DB01169	Arsenic trioxide	L01XX27
Known interactor	3551	IKBKB	DB01169	Arsenic trioxide	L01XX27
Known interactor	3725	JUN	DB01169	Arsenic trioxide	L01XX27
Known interactor	5594	MAPK1	DB01169	Arsenic trioxide	L01XX27
Known interactor	5595	MAPK3	DB01169	Arsenic trioxide	L01XX27
Known interactor	154	ADRB2	DB06216	Asenapine	N05AH05
Known interactor	154	ADRB2	DB00335	Atenolol	C07AB03
Known interactor	154	ADRB2	DB00335	Atenolol	C07AB11
Known interactor	2903	GRIN2A	DB00289	Atomoxetine	N06BA09
Known interactor	2904	GRIN2B	DB00289	Atomoxetine	N06BA09
Known interactor	3551	IKBKB	DB00995	Auranofin	M01CB03
Known interactor	154	ADRB2	DB01408	Bambuterol	R03CC12
Known interactor	2212	FCGR2A	DB00074	Basiliximab	L04AC02
Known interactor	2213	FCGR2B	DB00074	Basiliximab	L04AC02
Known interactor	2214	FCGR3A	DB00074	Basiliximab	L04AC02
Known interactor	3560	IL2RB	DB00074	Basiliximab	L04AC02
Known interactor	2908	NR3C1	DB00394	Beclomethasone	A07EA07
Known interactor	2908	NR3C1	DB00394	Beclomethasone	D07AC15
Known interactor	2908	NR3C1	DB00394	Beclomethasone	R01AD01
Known interactor	2908	NR3C1	DB00394	Beclomethasone	R03BA01
Known interactor	941	CD80	DB06681	Belatacept	L04AA28
Known interactor	942	CD86	DB06681	Belatacept	L04AA28
Known interactor	801	CALM1	DB01244	Bepridil	C08EA02
Known interactor	2908	NR3C1	DB00443	Betamethasone	A07EA04
Known interactor	2908	NR3C1	DB00443	Betamethasone	C05AA05
Known interactor	2908	NR3C1	DB00443	Betamethasone	D07AC01
Known interactor	2908	NR3C1	DB00443	Betamethasone	D07XC01
Known interactor	2908	NR3C1	DB00443	Betamethasone	H02AB01
Known interactor	2908	NR3C1	DB00443	Betamethasone	R01AD06
Known interactor	2908	NR3C1	DB00443	Betamethasone	R03BA04
Known interactor	2908	NR3C1	DB00443	Betamethasone	S01BA06
Known interactor	2908	NR3C1	DB00443	Betamethasone	S01CB04
Known interactor	2908	NR3C1	DB00443	Betamethasone	S02BA07
Known interactor	2908	NR3C1	DB00443	Betamethasone	S03BA03
Known interactor	154	ADRB2	DB00195	Betaxolol	C07AB05
Known interactor	154	ADRB2	DB00195	Betaxolol	S01ED02
Known interactor	154	ADRB2	DB00217	Bethanidine	C02CC01
Known interactor	155	ADRB3	DB00217	Bethanidine	C02CC01
Known interactor	2212	FCGR2A	DB00112	Bevacizumab	L01XC07
Known interactor	2213	FCGR2B	DB00112	Bevacizumab	L01XC07
Known interactor	2214	FCGR3A	DB00112	Bevacizumab	L01XC07
Known interactor	7422	VEGFA	DB00112	Bevacizumab	L01XC07
Known interactor	154	ADRB2	DB01295	Bevantolol	C07AB06
Known interactor	6256	RXRA	DB00307	Bexarotene	L01XX25
Known interactor	6257	RXRB	DB00307	Bexarotene	L01XX25
Known interactor	5465	PPARA	DB08380	Bezafibrate	C10AB02
Known interactor	5467	PPARD	DB08380	Bezafibrate	C10AB02
Known interactor	367	AR	DB06284	Bicalutamide	L02BB03
Known interactor	31	ACACA	DB00121	Biotin	A11HA05
Known interactor	154	ADRB2	DB00612	Bisoprolol	C07AB07
Known interactor	154	ADRB2	DB00901	Bitolterol	R03AC17
Known interactor	3978	LIG1	DB00290	Bleomycin	L01DC01
Known interactor	25	ABL1	DB06616	Bosutinib	L01XE14
Known interactor	1017	CDK2	DB06616	Bosutinib	L01XE14
Known interactor	2908	NR3C1	DB01222	Budesonide	A07EA06
Known interactor	2908	NR3C1	DB01222	Budesonide	D07AC09
Known interactor	2908	NR3C1	DB01222	Budesonide	R01AD05
Known interactor	2908	NR3C1	DB01222	Budesonide	R03BA02
Known interactor	1080	CFTR	DB00887	Bumetanide	C03CA02
Known interactor	154	ADRB2	DB08808	Bupranolol	C07AA19
Known interactor	155	ADRB3	DB08808	Bupranolol	C07AA19
Known interactor	154	ADRB2	DB00248	Cabergoline	G02CB03
Known interactor	154	ADRB2	DB00248	Cabergoline	N04BC06
Known interactor	5141	PDE4A	DB00201	Caffeine	N02BE01
Known interactor	5141	PDE4A	DB00201	Caffeine	N06BC01
Known interactor	5144	PDE4D	DB00201	Caffeine	N02BE01
Known interactor	5144	PDE4D	DB00201	Caffeine	N06BC01
Known interactor	5290	PIK3CA	DB00201	Caffeine	N02BE01
Known interactor	5290	PIK3CA	DB00201	Caffeine	N06BC01
Known interactor	5591	PRKDC	DB00201	Caffeine	N02BE01
Known interactor	5591	PRKDC	DB00201	Caffeine	N06BC01
Known interactor	7421	VDR	DB00146	Calcidiol	A11CC06
Known interactor	7421	VDR	DB02300	Calcipotriol	D05AX02
Known interactor	7421	VDR	DB00136	Calcitriol	A11CC04
Known interactor	7421	VDR	DB00136	Calcitriol	D05AX03
Known interactor	801	CALM1	DB01373	Calcium	A02AC01
Known interactor	801	CALM1	DB01373	Calcium	A02AC02
Known interactor	801	CALM1	DB01373	Calcium	A06AC08
Known interactor	801	CALM1	DB01373	Calcium	A07XA03
Known interactor	801	CALM1	DB01373	Calcium	A11HA31
Known interactor	801	CALM1	DB01373	Calcium	A12AA01
Known interactor	801	CALM1	DB01373	Calcium	A12AA02
Known interactor	801	CALM1	DB01373	Calcium	A12AA03
Known interactor	801	CALM1	DB01373	Calcium	A12AA04
Known interactor	801	CALM1	DB01373	Calcium	A12AA05
Known interactor	801	CALM1	DB01373	Calcium	A12AA06
Known interactor	801	CALM1	DB01373	Calcium	A12AA08
Known interactor	801	CALM1	DB01373	Calcium	A12AA09
Known interactor	801	CALM1	DB01373	Calcium	A12AA10
Known interactor	801	CALM1	DB01373	Calcium	A12AA11
Known interactor	801	CALM1	DB01373	Calcium	A12AA20
Known interactor	801	CALM1	DB01373	Calcium	A12AA30
Known interactor	801	CALM1	DB01373	Calcium	B01AC08
Known interactor	801	CALM1	DB01373	Calcium	B02BC08
Known interactor	801	CALM1	DB01373	Calcium	C05BX01
Known interactor	801	CALM1	DB01373	Calcium	D03AX04
Known interactor	801	CALM1	DB01373	Calcium	D11AX03
Known interactor	801	CALM1	DB01373	Calcium	J04AA03
Known interactor	801	CALM1	DB01373	Calcium	N02BA15
Known interactor	801	CALM1	DB01373	Calcium	N07BB02
Known interactor	801	CALM1	DB01373	Calcium	R01AX01
Known interactor	801	CALM1	DB01373	Calcium	V03AE01
Known interactor	801	CALM1	DB01373	Calcium	V03AF04
Known interactor	801	CALM1	DB01373	Calcium	V08AC10
Known interactor	3553	IL1B	DB06168	Canakinumab	L04AC08
Known interactor	4313	MMP2	DB01197	Captopril	C09AA01
Known interactor	154	ADRB2	DB00521	Carteolol	C07AA15
Known interactor	154	ADRB2	DB00521	Carteolol	S01ED05
Known interactor	154	ADRB2	DB01136	Carvedilol	C07AG02
Known interactor	2697	GJA1	DB01136	Carvedilol	C07AG02
Known interactor	3091	HIF1A	DB01136	Carvedilol	C07AG02
Known interactor	7422	VEGFA	DB01136	Carvedilol	C07AG02
Known interactor	5170	PDPK1	DB00482	Celecoxib	L01XX33
Known interactor	5170	PDPK1	DB00482	Celecoxib	M01AH01
Known interactor	7124	TNF	DB08904	Certolizumab pegol	L04AB05
Known interactor	1956	EGFR	DB00002	Cetuximab	L01XC06
Known interactor	2212	FCGR2A	DB00002	Cetuximab	L01XC06
Known interactor	2213	FCGR2B	DB00002	Cetuximab	L01XC06
Known interactor	2214	FCGR3A	DB00002	Cetuximab	L01XC06
Known interactor	9971	NR1H4	DB06777	Chenodeoxycholic acid	A05AA01
Known interactor	1604	CD55	DB00446	Chloramphenicol	D06AX02
Known interactor	1604	CD55	DB00446	Chloramphenicol	D10AF03
Known interactor	1604	CD55	DB00446	Chloramphenicol	G01AA05
Known interactor	1604	CD55	DB00446	Chloramphenicol	J01BA01
Known interactor	1604	CD55	DB00446	Chloramphenicol	S01AA01
Known interactor	1604	CD55	DB00446	Chloramphenicol	S02AA01
Known interactor	1604	CD55	DB00446	Chloramphenicol	S03AA08
Known interactor	7124	TNF	DB00608	Chloroquine	P01BA01
Known interactor	7124	TNF	DB00608	Chloroquine	P01BA02
Known interactor	2099	ESR1	DB00269	Chlorotrianisene	G03CA06
Known interactor	7421	VDR	DB00169	Cholecalciferol	A11CC05
Known interactor	2104	ESRRG	DB02659	Cholic Acid	A05AA03
Known interactor	5337	PLD1	DB00122	Choline	N02BA03
Known interactor	5337	PLD1	DB00122	Choline	N07AX02
Known interactor	5337	PLD1	DB00122	Choline	R03DA02
Known interactor	5337	PLD1	DB00122	Choline	S01EB09
Known interactor	5337	PLD1	DB00122	Choline	V03AB29
Known interactor	5338	PLD2	DB00122	Choline	N02BA03
Known interactor	5338	PLD2	DB00122	Choline	N07AX02
Known interactor	5338	PLD2	DB00122	Choline	R03DA02
Known interactor	5338	PLD2	DB00122	Choline	S01EB09
Known interactor	5338	PLD2	DB00122	Choline	V03AB29
Known interactor	2908	NR3C1	DB01410	Ciclesonide	R03BA08
Known interactor	801	CALM1	DB00527	Cinchocaine	C05AD04
Known interactor	801	CALM1	DB00527	Cinchocaine	D04AB02
Known interactor	801	CALM1	DB00527	Cinchocaine	N01BB06
Known interactor	801	CALM1	DB00527	Cinchocaine	S01HA06
Known interactor	801	CALM1	DB00527	Cinchocaine	S02DA04
Known interactor	776	CACNA1D	DB00568	Cinnarizine	N07CA02
Known interactor	5422	POLA1	DB00242	Cladribine	L01BB04
Known interactor	154	ADRB2	DB01407	Clenbuterol	R03AC14
Known interactor	154	ADRB2	DB01407	Clenbuterol	R03CC13
Known interactor	155	ADRB3	DB01407	Clenbuterol	R03AC14
Known interactor	155	ADRB3	DB01407	Clenbuterol	R03CC13
Known interactor	7124	TNF	DB01407	Clenbuterol	R03AC14
Known interactor	7124	TNF	DB01407	Clenbuterol	R03CC13
Known interactor	2908	NR3C1	DB01013	Clobetasol propionate	D07AD01
Known interactor	2908	NR3C1	DB00838	Clocortolone	D07AB21
Known interactor	293	SLC25A6	DB00720	Clodronate	M05BA02
Known interactor	5422	POLA1	DB07554	Clofarabine	L01BB06
Known interactor	5465	PPARA	DB00636	Clofibrate	C10AB01
Known interactor	5465	PPARA	DB00636	Clofibrate	C10AB03
Known interactor	2099	ESR1	DB00882	Clomifene	G03GB02
Known interactor	4035	LRP1	DB00100	Coagulation Factor IX	B02BD04
Known interactor	203068	TUBB	DB01394	Colchicine	M04AC01
Known interactor	2099	ESR1	DB00286	Conjugated Estrogens	G03CA57
Known interactor	4233	MET	DB08865	Crizotinib	L01XE16
Known interactor	4548	MTR	DB00115	Cyanocobalamin	B03BA01
Known interactor	4548	MTR	DB00115	Cyanocobalamin	B03BB01
Known interactor	367	AR	DB04839	Cyproterone acetate	G03HA01
Known interactor	23649	POLA2	DB00851	Dacarbazine	L01AX04
Known interactor	2212	FCGR2A	DB00111	Daclizumab	L04AC01
Known interactor	2213	FCGR2B	DB00111	Daclizumab	L04AC01
Known interactor	2214	FCGR3A	DB00111	Daclizumab	L04AC01
Known interactor	3560	IL2RB	DB00111	Daclizumab	L04AC01
Known interactor	7422	VEGFA	DB06779	Dalteparin	B01AB04
Known interactor	367	AR	DB01406	Danazol	G03XA01
Known interactor	2099	ESR1	DB01406	Danazol	G03XA01
Known interactor	5241	PGR	DB01406	Danazol	G03XA01
Known interactor	2057	EPOR	DB00012	Darbepoetin alfa	B03XA02
Known interactor	25	ABL1	DB01254	Dasatinib	L01XE06
Known interactor	2534	FYN	DB01254	Dasatinib	L01XE06
Known interactor	3815	KIT	DB01254	Dasatinib	L01XE06
Known interactor	6777	STAT5B	DB01254	Dasatinib	L01XE06
Known interactor	7525	YES1	DB01254	Dasatinib	L01XE06
Known interactor	2099	ESR1	DB06593	Dehydroepiandrosterone	A14AA07
Known interactor	2100	ESR2	DB06593	Dehydroepiandrosterone	A14AA07
Known interactor	2903	GRIN2A	DB06593	Dehydroepiandrosterone	A14AA07
Known interactor	2904	GRIN2B	DB06593	Dehydroepiandrosterone	A14AA07
Known interactor	8856	NR1I2	DB06593	Dehydroepiandrosterone	A14AA07
Known interactor	5465	PPARA	DB06593	Dehydroepiandrosterone	A14AA07
Known interactor	3560	IL2RB	DB00004	Denileukin diftitox	L01XX29
Known interactor	3561	IL2RG	DB00004	Denileukin diftitox	L01XX29
Known interactor	154	ADRB2	DB07682	Desipramine	N06AA01
Known interactor	2099	ESR1	DB00304	Desogestrel	G03AC09
Known interactor	5241	PGR	DB00304	Desogestrel	G03AC09
Known interactor	2908	NR3C1	DB01260	Desonide	D07AB08
Known interactor	2908	NR3C1	DB01260	Desonide	S01BA11
Known interactor	2908	NR3C1	DB00547	Desoximetasone	D07AC03
Known interactor	2908	NR3C1	DB00547	Desoximetasone	D07XC02
Known interactor	301	ANXA1	DB01234	Dexamethasone	A01AC02
Known interactor	301	ANXA1	DB01234	Dexamethasone	C05AA09
Known interactor	301	ANXA1	DB01234	Dexamethasone	D07AB19
Known interactor	301	ANXA1	DB01234	Dexamethasone	D07XB05
Known interactor	301	ANXA1	DB01234	Dexamethasone	D10AA03
Known interactor	301	ANXA1	DB01234	Dexamethasone	H02AB02
Known interactor	301	ANXA1	DB01234	Dexamethasone	R01AD03
Known interactor	301	ANXA1	DB01234	Dexamethasone	S01BA01
Known interactor	301	ANXA1	DB01234	Dexamethasone	S01CB01
Known interactor	301	ANXA1	DB01234	Dexamethasone	S02BA06
Known interactor	301	ANXA1	DB01234	Dexamethasone	S03BA01
Known interactor	4843	NOS2	DB01234	Dexamethasone	A01AC02
Known interactor	4843	NOS2	DB01234	Dexamethasone	C05AA09
Known interactor	4843	NOS2	DB01234	Dexamethasone	D07AB19
Known interactor	4843	NOS2	DB01234	Dexamethasone	D07XB05
Known interactor	4843	NOS2	DB01234	Dexamethasone	D10AA03
Known interactor	4843	NOS2	DB01234	Dexamethasone	H02AB02
Known interactor	4843	NOS2	DB01234	Dexamethasone	R01AD03
Known interactor	4843	NOS2	DB01234	Dexamethasone	S01BA01
Known interactor	4843	NOS2	DB01234	Dexamethasone	S01CB01
Known interactor	4843	NOS2	DB01234	Dexamethasone	S02BA06
Known interactor	4843	NOS2	DB01234	Dexamethasone	S03BA01
Known interactor	2908	NR3C1	DB01234	Dexamethasone	A01AC02
Known interactor	2908	NR3C1	DB01234	Dexamethasone	C05AA09
Known interactor	2908	NR3C1	DB01234	Dexamethasone	D07AB19
Known interactor	2908	NR3C1	DB01234	Dexamethasone	D07XB05
Known interactor	2908	NR3C1	DB01234	Dexamethasone	D10AA03
Known interactor	2908	NR3C1	DB01234	Dexamethasone	H02AB02
Known interactor	2908	NR3C1	DB01234	Dexamethasone	R01AD03
Known interactor	2908	NR3C1	DB01234	Dexamethasone	S01BA01
Known interactor	2908	NR3C1	DB01234	Dexamethasone	S01CB01
Known interactor	2908	NR3C1	DB01234	Dexamethasone	S02BA06
Known interactor	2908	NR3C1	DB01234	Dexamethasone	S03BA01
Known interactor	1139	CHRNA7	DB00514	Dextromethorphan	R05DA09
Known interactor	5879	RAC1	DB00514	Dextromethorphan	R05DA09
Known interactor	7067	THRA	DB00509	Dextrothyroxine	C10AX01
Known interactor	7068	THRB	DB00509	Dextrothyroxine	C10AX01
Known interactor	2099	ESR1	DB00890	Dienestrol	G03CB01
Known interactor	2099	ESR1	DB00890	Dienestrol	G03CC02
Known interactor	2099	ESR1	DB00255	Diethylstilbestrol	G03CB02
Known interactor	2099	ESR1	DB00255	Diethylstilbestrol	G03CC05
Known interactor	2099	ESR1	DB00255	Diethylstilbestrol	L02AA01
Known interactor	2100	ESR2	DB00255	Diethylstilbestrol	G03CB02
Known interactor	2100	ESR2	DB00255	Diethylstilbestrol	G03CC05
Known interactor	2100	ESR2	DB00255	Diethylstilbestrol	L02AA01
Known interactor	2104	ESRRG	DB00255	Diethylstilbestrol	G03CB02
Known interactor	2104	ESRRG	DB00255	Diethylstilbestrol	G03CC05
Known interactor	2104	ESRRG	DB00255	Diethylstilbestrol	L02AA01
Known interactor	2908	NR3C1	DB00223	Diflorasone	D07AC10
Known interactor	2908	NR3C1	DB06781	Difluprednate	D07AC19
Known interactor	7421	VDR	DB01070	Dihydrotachysterol	A11CC02
Known interactor	367	AR	DB02901	Dihydrotestosterone	A14AA01
Known interactor	367	AR	DB02901	Dihydrotestosterone	G03BB02
Known interactor	154	ADRB2	DB00449	Dipivefrin	S01EA02
Known interactor	5141	PDE4A	DB00975	Dipyridamole	B01AC07
Known interactor	154	ADRB2	DB00841	Dobutamine	C01CA07
Known interactor	4133	MAP2	DB01248	Docetaxel	L01CD02
Known interactor	4137	MAPT	DB01248	Docetaxel	L01CD02
Known interactor	8856	NR1I2	DB01248	Docetaxel	L01CD02
Known interactor	776	CACNA1D	DB04855	Dronedarone	C01BD07
Known interactor	5141	PDE4A	DB06751	Drotaverine	A03AD02
Known interactor	5241	PGR	DB00378	Dydrogesterone	G03DB01
Known interactor	5141	PDE4A	DB00651	Dyphylline	R03DA01
Known interactor	5144	PDE4D	DB00651	Dyphylline	R03DA01
Known interactor	2212	FCGR2A	DB00095	Efalizumab	L04AA21
Known interactor	2213	FCGR2B	DB00095	Efalizumab	L04AA21
Known interactor	2214	FCGR3A	DB00095	Efalizumab	L04AA21
Known interactor	154	ADRB2	DB00668	Epinephrine	A01AD01
Known interactor	154	ADRB2	DB00668	Epinephrine	B02BC09
Known interactor	154	ADRB2	DB00668	Epinephrine	C01CA24
Known interactor	154	ADRB2	DB00668	Epinephrine	R01AA14
Known interactor	154	ADRB2	DB00668	Epinephrine	R03AA01
Known interactor	154	ADRB2	DB00668	Epinephrine	S01EA01
Known interactor	155	ADRB3	DB00668	Epinephrine	A01AD01
Known interactor	155	ADRB3	DB00668	Epinephrine	B02BC09
Known interactor	155	ADRB3	DB00668	Epinephrine	C01CA24
Known interactor	155	ADRB3	DB00668	Epinephrine	R01AA14
Known interactor	155	ADRB3	DB00668	Epinephrine	R03AA01
Known interactor	155	ADRB3	DB00668	Epinephrine	S01EA01
Known interactor	7124	TNF	DB00668	Epinephrine	A01AD01
Known interactor	7124	TNF	DB00668	Epinephrine	B02BC09
Known interactor	7124	TNF	DB00668	Epinephrine	C01CA24
Known interactor	7124	TNF	DB00668	Epinephrine	R01AA14
Known interactor	7124	TNF	DB00668	Epinephrine	R03AA01
Known interactor	7124	TNF	DB00668	Epinephrine	S01EA01
Known interactor	4306	NR3C2	DB00700	Eplerenone	C03DA04
Known interactor	2057	EPOR	DB00016	Epoetin alfa	B03XA01
Known interactor	3690	ITGB3	DB00063	Eptifibatide	B01AC16
Known interactor	7421	VDR	DB00153	Ergocalciferol	A11CC01
Known interactor	1956	EGFR	DB00530	Erlotinib	L01XE03
Known interactor	8856	NR1I2	DB00530	Erlotinib	L01XE03
Known interactor	2099	ESR1	DB00783	Estradiol	G03CA01
Known interactor	2099	ESR1	DB00783	Estradiol	G03CA03
Known interactor	2099	ESR1	DB00783	Estradiol	L02AA02
Known interactor	2099	ESR1	DB00783	Estradiol	L02AA03
Known interactor	2100	ESR2	DB00783	Estradiol	G03CA01
Known interactor	2100	ESR2	DB00783	Estradiol	G03CA03
Known interactor	2100	ESR2	DB00783	Estradiol	L02AA02
Known interactor	2100	ESR2	DB00783	Estradiol	L02AA03
Known interactor	8856	NR1I2	DB00783	Estradiol	G03CA01
Known interactor	8856	NR1I2	DB00783	Estradiol	G03CA03
Known interactor	8856	NR1I2	DB00783	Estradiol	L02AA02
Known interactor	8856	NR1I2	DB00783	Estradiol	L02AA03
Known interactor	2099	ESR1	DB01196	Estramustine	L01XX11
Known interactor	2100	ESR2	DB01196	Estramustine	L01XX11
Known interactor	4130	MAP1A	DB01196	Estramustine	L01XX11
Known interactor	4133	MAP2	DB01196	Estramustine	L01XX11
Known interactor	2099	ESR1	DB05375	Estriol	G03CA04
Known interactor	2099	ESR1	DB05375	Estriol	G03CC06
Known interactor	2100	ESR2	DB05375	Estriol	G03CA04
Known interactor	2100	ESR2	DB05375	Estriol	G03CC06
Known interactor	2099	ESR1	DB00655	Estrone	G03CA07
Known interactor	2099	ESR1	DB00655	Estrone	G03CC04
Known interactor	2212	FCGR2A	DB00005	Etanercept	L04AB01
Known interactor	2213	FCGR2B	DB00005	Etanercept	L04AB01
Known interactor	2214	FCGR3A	DB00005	Etanercept	L04AB01
Known interactor	4049	LTA	DB00005	Etanercept	L04AB01
Known interactor	7124	TNF	DB00005	Etanercept	L04AB01
Known interactor	6256	RXRA	DB00749	Etodolac	M01AB08
Known interactor	2099	ESR1	DB00294	Etonogestrel	G03AC08
Known interactor	5241	PGR	DB00294	Etonogestrel	G03AC08
Known interactor	5914	RARA	DB00926	Etretinate	D05BB01
Known interactor	5915	RARB	DB00926	Etretinate	D05BB01
Known interactor	5916	RARG	DB00926	Etretinate	D05BB01
Known interactor	6256	RXRA	DB00926	Etretinate	D05BB01
Known interactor	6257	RXRB	DB00926	Etretinate	D05BB01
Known interactor	56479	KCNQ5	DB04953	Ezogabine	N03AX21
Known interactor	2903	GRIN2A	DB00949	Felbamate	N03AX10
Known interactor	2904	GRIN2B	DB00949	Felbamate	N03AX10
Known interactor	776	CACNA1D	DB01023	Felodipine	C08CA02
Known interactor	801	CALM1	DB01023	Felodipine	C08CA02
Known interactor	4306	NR3C2	DB01023	Felodipine	C08CA02
Known interactor	5465	PPARA	DB01039	Fenofibrate	C10AB05
Known interactor	154	ADRB2	DB01288	Fenoterol	G02CA03
Known interactor	154	ADRB2	DB01288	Fenoterol	R03AC04
Known interactor	154	ADRB2	DB01288	Fenoterol	R03CC04
Known interactor	155	ADRB3	DB01288	Fenoterol	G02CA03
Known interactor	155	ADRB3	DB01288	Fenoterol	R03AC04
Known interactor	155	ADRB3	DB01288	Fenoterol	R03CC04
Known interactor	1441	CSF3R	DB00099	Filgrastim	L03AA02
Known interactor	5422	POLA1	DB01073	Fludarabine	L01BB05
Known interactor	367	AR	DB02478	Fludrocortisone	H02AA02
Known interactor	2908	NR3C1	DB02478	Fludrocortisone	H02AA02
Known interactor	4306	NR3C2	DB02478	Fludrocortisone	H02AA02
Known interactor	367	AR	DB02266	Flufenamic Acid	M01AG03
Known interactor	801	CALM1	DB04841	Flunarizine	N07CA03
Known interactor	2908	NR3C1	DB00180	Flunisolide	R01AD04
Known interactor	2908	NR3C1	DB00180	Flunisolide	R03BA03
Known interactor	2908	NR3C1	DB00591	Fluocinolone Acetonide	C05AA10
Known interactor	2908	NR3C1	DB00591	Fluocinolone Acetonide	D07AC04
Known interactor	2908	NR3C1	DB00591	Fluocinolone Acetonide	S01BA15
Known interactor	2908	NR3C1	DB00591	Fluocinolone Acetonide	S02BA08
Known interactor	2908	NR3C1	DB01047	Fluocinonide	C05AA11
Known interactor	2908	NR3C1	DB01047	Fluocinonide	D07AC08
Known interactor	2908	NR3C1	DB00324	Fluorometholone	C05AA06
Known interactor	2908	NR3C1	DB00324	Fluorometholone	D07AB06
Known interactor	2908	NR3C1	DB00324	Fluorometholone	D07XB04
Known interactor	2908	NR3C1	DB00324	Fluorometholone	D10AA01
Known interactor	2908	NR3C1	DB00324	Fluorometholone	S01BA07
Known interactor	2908	NR3C1	DB00324	Fluorometholone	S01CB05
Known interactor	367	AR	DB01185	Fluoxymesterone	G03BA01
Known interactor	2099	ESR1	DB01185	Fluoxymesterone	G03BA01
Known interactor	2908	NR3C1	DB01185	Fluoxymesterone	G03BA01
Known interactor	801	CALM1	DB00623	Fluphenazine	N05AB02
Known interactor	367	AR	DB00499	Flutamide	L02BB01
Known interactor	2908	NR3C1	DB08906	Fluticasone furoate	R01AD12
Known interactor	2908	NR3C1	DB00588	Fluticasone Propionate	D07AC17
Known interactor	2908	NR3C1	DB00588	Fluticasone Propionate	R01AD08
Known interactor	2908	NR3C1	DB00588	Fluticasone Propionate	R03BA05
Known interactor	4306	NR3C2	DB00588	Fluticasone Propionate	D07AC17
Known interactor	4306	NR3C2	DB00588	Fluticasone Propionate	R01AD08
Known interactor	4306	NR3C2	DB00588	Fluticasone Propionate	R03BA05
Known interactor	5241	PGR	DB00588	Fluticasone Propionate	D07AC17
Known interactor	5241	PGR	DB00588	Fluticasone Propionate	R01AD08
Known interactor	5241	PGR	DB00588	Fluticasone Propionate	R03BA05
Known interactor	154	ADRB2	DB00983	Formoterol	R03AC13
Known interactor	2272	FHIT	DB04173	Fructose	V06DC02
Known interactor	2099	ESR1	DB00947	Fulvestrant	L02BA03
Known interactor	2903	GRIN2A	DB00996	Gabapentin	N03AX12
Known interactor	2904	GRIN2B	DB00996	Gabapentin	N03AX12
Known interactor	1139	CHRNA7	DB00674	Galantamine	N06DA04
Known interactor	1956	EGFR	DB07998	Gefitinib	L01XE02
Known interactor	5465	PPARA	DB01241	Gemfibrozil	C10AB04
Known interactor	7422	VEGFA	DB01120	Gliclazide	A10BB09
Known interactor	1080	CFTR	DB01016	Glyburide	A10BB01
Known interactor	7048	TGFBR2	DB04077	Glycerol	A06AG04
Known interactor	7048	TGFBR2	DB04077	Glycerol	A06AX01
Known interactor	2903	GRIN2A	DB00145	Glycine	B03AA01
Known interactor	2903	GRIN2A	DB00145	Glycine	B05CX03
Known interactor	7124	TNF	DB06674	golimumab	L04AB06
Known interactor	2908	NR3C1	DB00596	Halobetasol Propionate	D07AC21
Known interactor	2904	GRIN2B	DB00502	Haloperidol	N05AD01
Known interactor	2903	GRIN2A	DB02330	Halothane	N01AB01
Known interactor	1139	CHRNA7	DB01354	Heptabarbital	N05CA11
Known interactor	1139	CHRNA7	DB01355	Hexobarbital	N01AF02
Known interactor	1139	CHRNA7	DB01355	Hexobarbital	N05CA16
Known interactor	960	CD44	DB08818	Hyaluronan	D03AX05
Known interactor	960	CD44	DB08818	Hyaluronan	M09AX01
Known interactor	960	CD44	DB08818	Hyaluronan	R01AX09
Known interactor	960	CD44	DB08818	Hyaluronan	S01KA01
Known interactor	301	ANXA1	DB00741	Hydrocortisone	A01AC03
Known interactor	301	ANXA1	DB00741	Hydrocortisone	A07EA02
Known interactor	301	ANXA1	DB00741	Hydrocortisone	C05AA01
Known interactor	301	ANXA1	DB00741	Hydrocortisone	D07AA02
Known interactor	301	ANXA1	DB00741	Hydrocortisone	D07AB02
Known interactor	301	ANXA1	DB00741	Hydrocortisone	D07AB11
Known interactor	301	ANXA1	DB00741	Hydrocortisone	D07AC16
Known interactor	301	ANXA1	DB00741	Hydrocortisone	D07XA01
Known interactor	301	ANXA1	DB00741	Hydrocortisone	H02AB09
Known interactor	301	ANXA1	DB00741	Hydrocortisone	S01BA02
Known interactor	301	ANXA1	DB00741	Hydrocortisone	S01CB03
Known interactor	301	ANXA1	DB00741	Hydrocortisone	S02BA01
Known interactor	2908	NR3C1	DB00741	Hydrocortisone	A01AC03
Known interactor	2908	NR3C1	DB00741	Hydrocortisone	A07EA02
Known interactor	2908	NR3C1	DB00741	Hydrocortisone	C05AA01
Known interactor	2908	NR3C1	DB00741	Hydrocortisone	D07AA02
Known interactor	2908	NR3C1	DB00741	Hydrocortisone	D07AB02
Known interactor	2908	NR3C1	DB00741	Hydrocortisone	D07AB11
Known interactor	2908	NR3C1	DB00741	Hydrocortisone	D07AC16
Known interactor	2908	NR3C1	DB00741	Hydrocortisone	D07XA01
Known interactor	2908	NR3C1	DB00741	Hydrocortisone	H02AB09
Known interactor	2908	NR3C1	DB00741	Hydrocortisone	S01BA02
Known interactor	2908	NR3C1	DB00741	Hydrocortisone	S01CB03
Known interactor	2908	NR3C1	DB00741	Hydrocortisone	S02BA01
Known interactor	4548	MTR	DB00200	Hydroxocobalamin	B03BA03
Known interactor	4548	MTR	DB00200	Hydroxocobalamin	V03AB33
Known interactor	2224	FDPS	DB04635	Ibandronate	M05BA06
Known interactor	2212	FCGR2A	DB00078	Ibritumomab	V10XX02
Known interactor	2213	FCGR2B	DB00078	Ibritumomab	V10XX02
Known interactor	2214	FCGR3A	DB00078	Ibritumomab	V10XX02
Known interactor	931	MS4A1	DB00078	Ibritumomab	V10XX02
Known interactor	5141	PDE4A	DB05266	Ibudilast	R03DC04
Known interactor	5144	PDE4D	DB05266	Ibudilast	R03DC04
Known interactor	1080	CFTR	DB01050	Ibuprofen	C01EB16
Known interactor	1080	CFTR	DB01050	Ibuprofen	G02CC01
Known interactor	1080	CFTR	DB01050	Ibuprofen	M01AE01
Known interactor	1080	CFTR	DB01050	Ibuprofen	M01AE14
Known interactor	1080	CFTR	DB01050	Ibuprofen	M02AA13
Known interactor	5467	PPARD	DB00159	Icosapent	C10AX06
Known interactor	5141	PDE4A	DB01088	Iloprost	B01AC11
Known interactor	5144	PDE4D	DB01088	Iloprost	B01AC11
Known interactor	25	ABL1	DB03261	Imatinib	L01XE01
Known interactor	1436	CSF1R	DB03261	Imatinib	L01XE01
Known interactor	3815	KIT	DB03261	Imatinib	L01XE01
Known interactor	5979	RET	DB03261	Imatinib	L01XE01
Known interactor	154	ADRB2	DB05039	Indacaterol	R03AC18
Known interactor	5465	PPARA	DB00328	Indomethacin	C01EB03
Known interactor	5465	PPARA	DB00328	Indomethacin	M01AB01
Known interactor	7124	TNF	DB00065	Infliximab	L04AB02
Known interactor	5578	PRKCA	DB05013	Ingenol Mebutate	D06BX02
Known interactor	5580	PRKCD	DB05013	Ingenol Mebutate	D06BX02
Known interactor	3643	INSR	DB01309	Insulin Glulisine	A10AB06
Known interactor	3480	IGF1R	DB01310	Insulin Lispro	A10AC04
Known interactor	3480	IGF1R	DB01310	Insulin Lispro	A10AD04
Known interactor	3643	INSR	DB01310	Insulin Lispro	A10AC04
Known interactor	3643	INSR	DB01310	Insulin Lispro	A10AD04
Known interactor	3480	IGF1R	DB01383	Insulin Regular	A10AB01
Known interactor	3480	IGF1R	DB01383	Insulin Regular	A10AB03
Known interactor	3480	IGF1R	DB01383	Insulin Regular	A10AB04
Known interactor	3480	IGF1R	DB01383	Insulin Regular	A10AB05
Known interactor	3480	IGF1R	DB01383	Insulin Regular	A10AC01
Known interactor	3480	IGF1R	DB01383	Insulin Regular	A10AC03
Known interactor	3480	IGF1R	DB01383	Insulin Regular	A10AD05
Known interactor	3480	IGF1R	DB01383	Insulin Regular	A10AE04
Known interactor	3480	IGF1R	DB01383	Insulin Regular	A10AE05
Known interactor	3643	INSR	DB01383	Insulin Regular	A10AB01
Known interactor	3643	INSR	DB01383	Insulin Regular	A10AB03
Known interactor	3643	INSR	DB01383	Insulin Regular	A10AB04
Known interactor	3643	INSR	DB01383	Insulin Regular	A10AB05
Known interactor	3643	INSR	DB01383	Insulin Regular	A10AC01
Known interactor	3643	INSR	DB01383	Insulin Regular	A10AC03
Known interactor	3643	INSR	DB01383	Insulin Regular	A10AD05
Known interactor	3643	INSR	DB01383	Insulin Regular	A10AE04
Known interactor	3643	INSR	DB01383	Insulin Regular	A10AE05
Known interactor	5925	RB1	DB01383	Insulin Regular	A10AB01
Known interactor	5925	RB1	DB01383	Insulin Regular	A10AB03
Known interactor	5925	RB1	DB01383	Insulin Regular	A10AB04
Known interactor	5925	RB1	DB01383	Insulin Regular	A10AB05
Known interactor	5925	RB1	DB01383	Insulin Regular	A10AC01
Known interactor	5925	RB1	DB01383	Insulin Regular	A10AC03
Known interactor	5925	RB1	DB01383	Insulin Regular	A10AD05
Known interactor	5925	RB1	DB01383	Insulin Regular	A10AE04
Known interactor	5925	RB1	DB01383	Insulin Regular	A10AE05
Known interactor	3454	IFNAR1	DB00037	Interferon Alfa-2a, Recombinant	L03AB04
Known interactor	3454	IFNAR1	DB00105	Interferon Alfa-2b, Recombinant	L03AB05
Known interactor	3454	IFNAR1	DB00069	Interferon alfacon-1	L03AB09
Known interactor	3454	IFNAR1	DB00084	Interferon alfa-n1	L03AB06
Known interactor	3454	IFNAR1	DB00060	Interferon beta-1a	L03AB07
Known interactor	3454	IFNAR1	DB00060	Interferon beta-1a	L04AA23
Known interactor	3454	IFNAR1	DB00068	Interferon beta-1b	L03AB08
Known interactor	2212	FCGR2A	DB00028	Intravenous Immunoglobulin	J06BA01
Known interactor	2212	FCGR2A	DB00028	Intravenous Immunoglobulin	J06BA02
Known interactor	2213	FCGR2B	DB00028	Intravenous Immunoglobulin	J06BA01
Known interactor	2213	FCGR2B	DB00028	Intravenous Immunoglobulin	J06BA02
Known interactor	2214	FCGR3A	DB00028	Intravenous Immunoglobulin	J06BA01
Known interactor	2214	FCGR3A	DB00028	Intravenous Immunoglobulin	J06BA02
Known interactor	3725	JUN	DB01029	Irbesartan	C09CA04
Known interactor	7150	TOP1	DB00762	Irinotecan	L01XX19
Known interactor	154	ADRB2	DB00221	Isoetarine	R03AC07
Known interactor	154	ADRB2	DB00221	Isoetarine	R03CC06
Known interactor	801	CALM1	DB00753	Isoflurane	N01AB06
Known interactor	154	ADRB2	DB01064	Isoprenaline	C01CA02
Known interactor	154	ADRB2	DB01064	Isoprenaline	D08AX05
Known interactor	155	ADRB3	DB01064	Isoprenaline	C01CA02
Known interactor	155	ADRB3	DB01064	Isoprenaline	D08AX05
Known interactor	5594	MAPK1	DB01064	Isoprenaline	C01CA02
Known interactor	5594	MAPK1	DB01064	Isoprenaline	D08AX05
Known interactor	5295	PIK3R1	DB01064	Isoprenaline	C01CA02
Known interactor	5295	PIK3R1	DB01064	Isoprenaline	D08AX05
Known interactor	5296	PIK3R2	DB01064	Isoprenaline	C01CA02
Known interactor	5296	PIK3R2	DB01064	Isoprenaline	D08AX05
Known interactor	8503	PIK3R3	DB01064	Isoprenaline	C01CA02
Known interactor	8503	PIK3R3	DB01064	Isoprenaline	D08AX05
Known interactor	776	CACNA1D	DB00270	Isradipine	C08CA03
Known interactor	1080	CFTR	DB08820	Ivacaftor	R07AX02
Known interactor	2903	GRIN2A	DB06738	Ketobemidone	N02AB01
Known interactor	2904	GRIN2B	DB06738	Ketobemidone	N02AB01
Known interactor	367	AR	DB01026	Ketoconazole	D01AC08
Known interactor	367	AR	DB01026	Ketoconazole	G01AF11
Known interactor	367	AR	DB01026	Ketoconazole	J02AB02
Known interactor	5141	PDE4A	DB00920	Ketotifen	R06AX17
Known interactor	5141	PDE4A	DB00920	Ketotifen	S01GX08
Known interactor	5144	PDE4D	DB00920	Ketotifen	R06AX17
Known interactor	5144	PDE4D	DB00920	Ketotifen	S01GX08
Known interactor	154	ADRB2	DB00598	Labetalol	C07AG01
Known interactor	1956	EGFR	DB02584	Lapatinib	L01XE07
Known interactor	2064	ERBB2	DB02584	Lapatinib	L01XE07
Known interactor	4843	NOS2	DB00125	L-Arginine	B05XB01
Known interactor	4846	NOS3	DB00125	L-Arginine	B05XB01
Known interactor	440	ASNS	DB00128	L-Aspartic Acid	B03AA09
Known interactor	2185	PTK2B	DB01097	Leflunomide	L04AA13
Known interactor	1003	CDH5	DB00480	Lenalidomide	L04AX04
Known interactor	9900	SV2A	DB01202	Levetiracetam	N03AX14
Known interactor	154	ADRB2	DB01210	Levobunolol	S01ED03
Known interactor	367	AR	DB00506	Levonorgestrel	G03AC03
Known interactor	367	AR	DB00506	Levonorgestrel	G03AD01
Known interactor	2099	ESR1	DB00506	Levonorgestrel	G03AC03
Known interactor	2099	ESR1	DB00506	Levonorgestrel	G03AD01
Known interactor	5241	PGR	DB00506	Levonorgestrel	G03AC03
Known interactor	5241	PGR	DB00506	Levonorgestrel	G03AD01
Known interactor	7067	THRA	DB00451	Levothyroxine	H03AA01
Known interactor	7068	THRB	DB00451	Levothyroxine	H03AA01
Known interactor	440	ASNS	DB00142	L-Glutamic Acid	A09AB01
Known interactor	2058	EPRS	DB00142	L-Glutamic Acid	A09AB01
Known interactor	2892	GRIA3	DB00142	L-Glutamic Acid	A09AB01
Known interactor	2903	GRIN2A	DB00142	L-Glutamic Acid	A09AB01
Known interactor	2904	GRIN2B	DB00142	L-Glutamic Acid	A09AB01
Known interactor	2917	GRM7	DB00142	L-Glutamic Acid	A09AB01
Known interactor	5471	PPAT	DB00130	L-Glutamine	A16AA03
Known interactor	1956	EGFR	DB05291	Lidocaine	A01AD11
Known interactor	1956	EGFR	DB05291	Lidocaine	C01BB01
Known interactor	1956	EGFR	DB05291	Lidocaine	C05AD01
Known interactor	1956	EGFR	DB05291	Lidocaine	D04AB01
Known interactor	1956	EGFR	DB05291	Lidocaine	N01BB02
Known interactor	1956	EGFR	DB05291	Lidocaine	R02AD02
Known interactor	1956	EGFR	DB05291	Lidocaine	S01HA07
Known interactor	1956	EGFR	DB05291	Lidocaine	S02DA01
Known interactor	2984	GUCY2C	DB08890	Linaclotide	A06AX04
Known interactor	7067	THRA	DB00279	Liothyronine	H03AA02
Known interactor	7068	THRB	DB00279	Liothyronine	H03AA02
Known interactor	2892	GRIA3	DB01356	Lithium	D11AX04
Known interactor	2892	GRIA3	DB01356	Lithium	N05AN01
Known interactor	2932	GSK3B	DB01356	Lithium	D11AX04
Known interactor	2932	GSK3B	DB01356	Lithium	N05AN01
Known interactor	4548	MTR	DB00134	L-Methionine	V03AB26
Known interactor	4547	MTTP	DB08827	Lomitapide	C10AX12
Known interactor	801	CALM1	DB00836	Loperamide	A07DA03
Known interactor	801	CALM1	DB00836	Loperamide	A07DA05
Known interactor	4946	OAZ1	DB00129	L-Ornithine	A05BA06
Known interactor	4946	OAZ1	DB00129	L-Ornithine	D11AX16
Known interactor	4946	OAZ1	DB00129	L-Ornithine	P01CX03
Known interactor	2908	NR3C1	DB00873	Loteprednol	S01BA14
Known interactor	3066	HDAC2	DB00227	Lovastatin	C10AA02
Known interactor	1181	CLCN2	DB01046	Lubiprostone	A06AX03
Known interactor	1234	CCR5	DB04835	Maraviroc	J05AX09
Known interactor	3480	IGF1R	DB01277	Mecasermin	H01AC03
Known interactor	3643	INSR	DB01277	Mecasermin	H01AC03
Known interactor	2908	NR3C1	DB00253	Medrysone	S01BA08
Known interactor	2908	NR3C1	DB00351	Megestrol acetate	G03AC05
Known interactor	2908	NR3C1	DB00351	Megestrol acetate	G03DB02
Known interactor	2908	NR3C1	DB00351	Megestrol acetate	G03DB04
Known interactor	2908	NR3C1	DB00351	Megestrol acetate	L02AB01
Known interactor	5241	PGR	DB00351	Megestrol acetate	G03AC05
Known interactor	5241	PGR	DB00351	Megestrol acetate	G03DB02
Known interactor	5241	PGR	DB00351	Megestrol acetate	G03DB04
Known interactor	5241	PGR	DB00351	Megestrol acetate	L02AB01
Known interactor	801	CALM1	DB08189	Melatonin	N05CH01
Known interactor	2099	ESR1	DB08189	Melatonin	N05CH01
Known interactor	2903	GRIN2A	DB01043	Memantine	N06DX01
Known interactor	2904	GRIN2B	DB01043	Memantine	N06DX01
Known interactor	154	ADRB2	DB01365	Mephentermine	C01CA11
Known interactor	155	ADRB3	DB01365	Mephentermine	C01CA11
Known interactor	5471	PPAT	DB01033	Mercaptopurine	L01BB02
Known interactor	3551	IKBKB	DB00244	Mesalazine	A07EC02
Known interactor	1139	CHRNA7	DB00463	Metharbital	N03AA30
Known interactor	1139	CHRNA7	DB00849	Methylphenobarbital	N03AA01
Known interactor	154	ADRB2	DB01214	Metipranolol	S01ED04
Known interactor	154	ADRB2	DB00264	Metoprolol	C07AB02
Known interactor	154	ADRB2	DB00264	Metoprolol	C07AB52
Known interactor	776	CACNA1D	DB01388	Mibefradil	C08CX01
Known interactor	4843	NOS2	DB01110	Miconazole	A01AB09
Known interactor	4843	NOS2	DB01110	Miconazole	A07AC01
Known interactor	4843	NOS2	DB01110	Miconazole	D01AC02
Known interactor	4843	NOS2	DB01110	Miconazole	G01AF04
Known interactor	4843	NOS2	DB01110	Miconazole	J02AB01
Known interactor	4843	NOS2	DB01110	Miconazole	S02AA13
Known interactor	4846	NOS3	DB01110	Miconazole	A01AB09
Known interactor	4846	NOS3	DB01110	Miconazole	A07AC01
Known interactor	4846	NOS3	DB01110	Miconazole	D01AC02
Known interactor	4846	NOS3	DB01110	Miconazole	G01AF04
Known interactor	4846	NOS3	DB01110	Miconazole	J02AB01
Known interactor	4846	NOS3	DB01110	Miconazole	S02AA13
Known interactor	2908	NR3C1	DB00834	Mifepristone	G03XB01
Known interactor	5241	PGR	DB00834	Mifepristone	G03XB01
Known interactor	2903	GRIN2A	DB04896	Milnacipran	N06AX17
Known interactor	2904	GRIN2B	DB04896	Milnacipran	N06AX17
Known interactor	836	CASP3	DB01017	Minocycline	A01AB23
Known interactor	836	CASP3	DB01017	Minocycline	J01AA08
Known interactor	3553	IL1B	DB01017	Minocycline	A01AB23
Known interactor	3553	IL1B	DB01017	Minocycline	J01AA08
Known interactor	7422	VEGFA	DB01017	Minocycline	A01AB23
Known interactor	7422	VEGFA	DB01017	Minocycline	J01AA08
Known interactor	155	ADRB3	DB08893	Mirabegron	G04BD12
Known interactor	154	ADRB2	DB00370	Mirtazapine	N06AX11
Known interactor	2908	NR3C1	DB00764	Mometasone	D07AC13
Known interactor	2908	NR3C1	DB00764	Mometasone	D07XC03
Known interactor	2908	NR3C1	DB00764	Mometasone	R01AD09
Known interactor	2908	NR3C1	DB00764	Mometasone	R03BA07
Known interactor	919	CD247	DB00075	Muromonab	L04AA02
Known interactor	916	CD3E	DB00075	Muromonab	L04AA02
Known interactor	2212	FCGR2A	DB00075	Muromonab	L04AA02
Known interactor	2213	FCGR2B	DB00075	Muromonab	L04AA02
Known interactor	2214	FCGR3A	DB00075	Muromonab	L04AA02
Known interactor	2683	B4GALT1	DB00141	N-Acetyl-D-glucosamine	M01AX05
Known interactor	154	ADRB2	DB01203	Nadolol	C07AA12
Known interactor	2099	ESR1	DB01183	Naloxone	V03AB15
Known interactor	7099	TLR4	DB01183	Naloxone	V03AB15
Known interactor	367	AR	DB00984	Nandrolone phenpropionate	A14AB01
Known interactor	367	AR	DB00984	Nandrolone phenpropionate	S01XA11
Known interactor	154	ADRB2	DB04861	Nebivolol	C07AB12
Known interactor	5422	POLA1	DB01280	Nelarabine	L01BB07
Known interactor	776	CACNA1D	DB00622	Nicardipine	C08CA04
Known interactor	801	CALM1	DB00622	Nicardipine	C08CA04
Known interactor	1139	CHRNA7	DB00184	Nicotine	A11HA01
Known interactor	1139	CHRNA7	DB00184	Nicotine	C04AC01
Known interactor	1139	CHRNA7	DB00184	Nicotine	C10AD02
Known interactor	1139	CHRNA7	DB00184	Nicotine	N07BA01
Known interactor	776	CACNA1D	DB01115	Nifedipine	C08CA05
Known interactor	801	CALM1	DB01115	Nifedipine	C08CA05
Known interactor	25	ABL1	DB04868	Nilotinib	L01XE08
Known interactor	3815	KIT	DB04868	Nilotinib	L01XE08
Known interactor	367	AR	DB00665	Nilutamide	L02BB02
Known interactor	776	CACNA1D	DB06712	Nilvadipine	C08CA10
Known interactor	776	CACNA1D	DB00393	Nimodipine	C08CA06
Known interactor	4306	NR3C2	DB00393	Nimodipine	C08CA06
Known interactor	776	CACNA1D	DB00401	Nisoldipine	C08CA07
Known interactor	776	CACNA1D	DB01054	Nitrendipine	C08CA08
Known interactor	5241	PGR	DB06713	Norelgestromin	G03AA13
Known interactor	154	ADRB2	DB00368	Norepinephrine	C01CA03
Known interactor	155	ADRB3	DB00368	Norepinephrine	C01CA03
Known interactor	5241	PGR	DB00717	Norethindrone	G03AC01
Known interactor	2099	ESR1	DB00957	Norgestimate	G03AA11
Known interactor	5241	PGR	DB00957	Norgestimate	G03AA11
Known interactor	154	ADRB2	DB00540	Nortriptyline	N06AA10
Known interactor	155	ADRB3	DB00540	Nortriptyline	N06AA10
Known interactor	154	ADRB2	DB00334	Olanzapine	N05AH03
Known interactor	155	ADRB3	DB00334	Olanzapine	N05AH03
Known interactor	2206	MS4A2	DB00043	Omalizumab	R03DX05
Known interactor	154	ADRB2	DB00816	Orciprenaline	R03AB03
Known interactor	154	ADRB2	DB00816	Orciprenaline	R03CB03
Known interactor	367	AR	DB00621	Oxandrolone	A14AA08
Known interactor	154	ADRB2	DB01580	Oxprenolol	C07AA02
Known interactor	4133	MAP2	DB05927	Paclitaxel	L01CD01
Known interactor	4137	MAPT	DB05927	Paclitaxel	L01CD01
Known interactor	8856	NR1I2	DB05927	Paclitaxel	L01CD01
Known interactor	8829	NRP1	DB00039	Palifermin	V03AF08
Known interactor	2212	FCGR2A	DB00110	Palivizumab	J06BB16
Known interactor	2213	FCGR2B	DB00110	Palivizumab	J06BB16
Known interactor	2214	FCGR3A	DB00110	Palivizumab	J06BB16
Known interactor	2224	FDPS	DB00282	Pamidronate	M05BA03
Known interactor	1956	EGFR	DB01269	Panitumumab	L01XC08
Known interactor	2908	NR3C1	DB01384	Paramethasone	H02AB05
Known interactor	7421	VDR	DB00910	Paricalcitol	H05BX02
Known interactor	2246	FGF1	DB06589	Pazopanib	L01XE11
Known interactor	3702	ITK	DB06589	Pazopanib	L01XE11
Known interactor	3815	KIT	DB06589	Pazopanib	L01XE11
Known interactor	8829	NRP1	DB04895	Pegaptanib	S01LA03
Known interactor	1441	CSF3R	DB00019	Pegfilgrastim	L03AA10
Known interactor	2057	EPOR	DB08894	Peginesatide	B03XA04
Known interactor	3454	IFNAR1	DB00008	Peginterferon alfa-2a	L03AB11
Known interactor	3454	IFNAR1	DB00022	Peginterferon alfa-2b	L03AB10
Known interactor	154	ADRB2	DB01359	Penbutolol	C07AA23
Known interactor	1139	CHRNA7	DB00312	Pentobarbital	N05CA01
Known interactor	2903	GRIN2A	DB00312	Pentobarbital	N05CA01
Known interactor	2904	GRIN2B	DB00312	Pentobarbital	N05CA01
Known interactor	2246	FGF1	DB00686	Pentosan Polysulfate	C05BA04
Known interactor	2247	FGF2	DB00686	Pentosan Polysulfate	C05BA04
Known interactor	2249	FGF4	DB00686	Pentosan Polysulfate	C05BA04
Known interactor	5141	PDE4A	DB00806	Pentoxifylline	C04AD03
Known interactor	801	CALM1	DB00850	Perphenazine	N05AB03
Known interactor	2064	ERBB2	DB06366	Pertuzumab	L01XC13
Known interactor	2903	GRIN2A	DB00454	Pethidine	N02AB02
Known interactor	2904	GRIN2B	DB00454	Pethidine	N02AB02
Known interactor	1139	CHRNA7	DB01174	Phenobarbital	N03AA02
Known interactor	2903	GRIN2A	DB01174	Phenobarbital	N03AA02
Known interactor	2904	GRIN2B	DB01174	Phenobarbital	N03AA02
Known interactor	154	ADRB2	DB00925	Phenoxybenzamine	C04AX02
Known interactor	801	CALM1	DB00925	Phenoxybenzamine	C04AX02
Known interactor	154	ADRB2	DB00397	Phenylpropanolamine	R01BA01
Known interactor	2280	FKBP1A	DB00337	Pimecrolimus	D11AH02
Known interactor	801	CALM1	DB01100	Pimozide	N05AG02
Known interactor	154	ADRB2	DB00960	Pindolol	C07AA03
Known interactor	154	ADRB2	DB00960	Pindolol	C07AA14
Known interactor	154	ADRB2	DB00960	Pindolol	C07AA17
Known interactor	154	ADRB2	DB01291	Pirbuterol	R03AC08
Known interactor	154	ADRB2	DB01291	Pirbuterol	R03CC07
Known interactor	203068	TUBB	DB08417	Podofilox	D06BB04
Known interactor	4790	NFKB1	DB01411	Pranlukast	R03DC02
Known interactor	7124	TNF	DB01411	Pranlukast	R03DC02
Known interactor	2908	NR3C1	DB01130	Prednicarbate	D07AC18
Known interactor	2908	NR3C1	DB01130	Prednicarbate	V01AA03
Known interactor	2908	NR3C1	DB01130	Prednicarbate	V01AA07
Known interactor	2908	NR3C1	DB00860	Prednisolone	A07EA01
Known interactor	2908	NR3C1	DB00860	Prednisolone	C05AA04
Known interactor	2908	NR3C1	DB00860	Prednisolone	D07AA01
Known interactor	2908	NR3C1	DB00860	Prednisolone	D07AA03
Known interactor	2908	NR3C1	DB00860	Prednisolone	D07AC14
Known interactor	2908	NR3C1	DB00860	Prednisolone	D07XA02
Known interactor	2908	NR3C1	DB00860	Prednisolone	D10AA02
Known interactor	2908	NR3C1	DB00860	Prednisolone	H02AB04
Known interactor	2908	NR3C1	DB00860	Prednisolone	H02AB06
Known interactor	2908	NR3C1	DB00860	Prednisolone	R01AD02
Known interactor	2908	NR3C1	DB00860	Prednisolone	S01BA04
Known interactor	2908	NR3C1	DB00860	Prednisolone	S01CB02
Known interactor	2908	NR3C1	DB00860	Prednisolone	S02BA03
Known interactor	2908	NR3C1	DB00860	Prednisolone	S03BA02
Known interactor	2908	NR3C1	DB00635	Prednisone	A07EA03
Known interactor	2908	NR3C1	DB00635	Prednisone	H02AB07
Known interactor	2908	NR3C1	DB00635	Prednisone	H02AB15
Known interactor	801	CALM1	DB04825	Prenylamine	C01DX02
Known interactor	1139	CHRNA7	DB00794	Primidone	D08AC04
Known interactor	1139	CHRNA7	DB00794	Primidone	N03AA03
Known interactor	1139	CHRNA7	DB00794	Primidone	R01AX07
Known interactor	1139	CHRNA7	DB00794	Primidone	R02AA18
Known interactor	1139	CHRNA7	DB00794	Primidone	S01AX08
Known interactor	1139	CHRNA7	DB00794	Primidone	S03AA05
Known interactor	154	ADRB2	DB01366	Procaterol	R03AC16
Known interactor	154	ADRB2	DB01366	Procaterol	R03CC08
Known interactor	1586	CYP17A1	DB00396	Progesterone	G03AC06
Known interactor	1586	CYP17A1	DB00396	Progesterone	G03DA02
Known interactor	1586	CYP17A1	DB00396	Progesterone	G03DA03
Known interactor	1586	CYP17A1	DB00396	Progesterone	G03DA04
Known interactor	1586	CYP17A1	DB00396	Progesterone	L02AB02
Known interactor	2099	ESR1	DB00396	Progesterone	G03AC06
Known interactor	2099	ESR1	DB00396	Progesterone	G03DA02
Known interactor	2099	ESR1	DB00396	Progesterone	G03DA03
Known interactor	2099	ESR1	DB00396	Progesterone	G03DA04
Known interactor	2099	ESR1	DB00396	Progesterone	L02AB02
Known interactor	4306	NR3C2	DB00396	Progesterone	G03AC06
Known interactor	4306	NR3C2	DB00396	Progesterone	G03DA02
Known interactor	4306	NR3C2	DB00396	Progesterone	G03DA03
Known interactor	4306	NR3C2	DB00396	Progesterone	G03DA04
Known interactor	4306	NR3C2	DB00396	Progesterone	L02AB02
Known interactor	5241	PGR	DB00396	Progesterone	G03AC06
Known interactor	5241	PGR	DB00396	Progesterone	G03DA02
Known interactor	5241	PGR	DB00396	Progesterone	G03DA03
Known interactor	5241	PGR	DB00396	Progesterone	G03DA04
Known interactor	5241	PGR	DB00396	Progesterone	L02AB02
Known interactor	801	CALM1	DB01069	Promethazine	D04AA10
Known interactor	801	CALM1	DB01069	Promethazine	R06AD02
Known interactor	801	CALM1	DB01069	Promethazine	R06AD05
Known interactor	154	ADRB2	DB00571	Propranolol	C07AA05
Known interactor	155	ADRB3	DB00571	Propranolol	C07AA05
Known interactor	154	ADRB2	DB00852	Pseudoephedrine	R01BA02
Known interactor	3725	JUN	DB00852	Pseudoephedrine	R01BA02
Known interactor	7124	TNF	DB00852	Pseudoephedrine	R01BA02
Known interactor	2099	ESR1	DB00481	Raloxifene	G03XC01
Known interactor	2100	ESR2	DB00481	Raloxifene	G03XC01
Known interactor	7422	VEGFA	DB01270	Ranibizumab	S01LA04
Known interactor	25	ABL1	DB08896	Regorafenib	L01XE21
Known interactor	3815	KIT	DB08896	Regorafenib	L01XE21
Known interactor	5894	RAF1	DB08896	Regorafenib	L01XE21
Known interactor	5979	RET	DB08896	Regorafenib	L01XE21
Known interactor	8856	NR1I2	DB01045	Rifampicin	J04AB02
Known interactor	8856	NR1I2	DB01220	Rifaximin	A07AA11
Known interactor	8856	NR1I2	DB01220	Rifaximin	D06AX11
Known interactor	8856	NR1I2	DB08864	Rilpivirine	J05AG05
Known interactor	2908	NR3C1	DB00896	Rimexolone	H02AB12
Known interactor	2908	NR3C1	DB00896	Rimexolone	S01BA13
Known interactor	2224	FDPS	DB02782	Risedronate	M05BA07
Known interactor	154	ADRB2	DB00867	Ritodrine	G02CA01
Known interactor	2212	FCGR2A	DB00073	Rituximab	L01XC02
Known interactor	2213	FCGR2B	DB00073	Rituximab	L01XC02
Known interactor	2214	FCGR3A	DB00073	Rituximab	L01XC02
Known interactor	931	MS4A1	DB00073	Rituximab	L01XC02
Known interactor	5141	PDE4A	DB01656	Roflumilast	R03DX07
Known interactor	5144	PDE4D	DB01656	Roflumilast	R03DX07
Known interactor	3717	JAK2	DB08877	Ruxolitinib	L01XE18
Known interactor	154	ADRB2	DB01001	Salbutamol	R03AC02
Known interactor	154	ADRB2	DB01001	Salbutamol	R03CC02
Known interactor	154	ADRB2	DB00938	Salmeterol	R03AC12
Known interactor	1438	CSF2RA	DB00020	Sargramostim	L03AA09
Known interactor	1439	CSF2RB	DB00020	Sargramostim	L03AA09
Known interactor	1139	CHRNA7	DB00418	Secobarbital	N05CA06
Known interactor	2903	GRIN2A	DB00418	Secobarbital	N05CA06
Known interactor	2904	GRIN2B	DB00418	Secobarbital	N05CA06
Known interactor	2247	FGF2	DB02439	Sirolimus	L04AA10
Known interactor	2280	FKBP1A	DB02439	Sirolimus	L04AA10
Known interactor	7150	TOP1	DB05630	Sodium stibogluconate	P01CB02
Known interactor	3815	KIT	DB07438	Sorafenib	L01XE05
Known interactor	5894	RAF1	DB07438	Sorafenib	L01XE05
Known interactor	5979	RET	DB07438	Sorafenib	L01XE05
Known interactor	154	ADRB2	DB00489	Sotalol	C07AA07
Known interactor	154	ADRB2	DB00489	Sotalol	C07AA57
Known interactor	367	AR	DB00421	Spironolactone	C03DA01
Known interactor	776	CACNA1D	DB00421	Spironolactone	C03DA01
Known interactor	2908	NR3C1	DB00421	Spironolactone	C03DA01
Known interactor	4306	NR3C2	DB00421	Spironolactone	C03DA01
Known interactor	5241	PGR	DB00421	Spironolactone	C03DA01
Known interactor	2247	FGF2	DB00364	Sucralfate	A02BX02
Known interactor	3551	IKBKB	DB08518	Sulfasalazine	A07EC01
Known interactor	5595	MAPK3	DB00605	Sulindac	M01AB02
Known interactor	5467	PPARD	DB00605	Sulindac	M01AB02
Known interactor	1436	CSF1R	DB07417	Sunitinib	L01XE04
Known interactor	3815	KIT	DB07417	Sunitinib	L01XE04
Known interactor	5029	P2RY2	DB04786	Suramin	P01CX02
Known interactor	2280	FKBP1A	DB00864	Tacrolimus	D11AH01
Known interactor	2280	FKBP1A	DB00864	Tacrolimus	L04AD02
Known interactor	1139	CHRNA7	DB00306	Talbutal	N05CA07
Known interactor	2099	ESR1	DB00675	Tamoxifen	L02BA01
Known interactor	2100	ESR2	DB00675	Tamoxifen	L02BA01
Known interactor	5578	PRKCA	DB00675	Tamoxifen	L02BA01
Known interactor	5580	PRKCD	DB00675	Tamoxifen	L02BA01
Known interactor	5581	PRKCE	DB00675	Tamoxifen	L02BA01
Known interactor	5588	PRKCQ	DB00675	Tamoxifen	L02BA01
Known interactor	5914	RARA	DB00799	Tazarotene	D05AX05
Known interactor	5915	RARB	DB00799	Tazarotene	D05AX05
Known interactor	5916	RARG	DB00799	Tazarotene	D05AX05
Known interactor	6257	RXRB	DB00799	Tazarotene	D05AX05
Known interactor	302	ANXA2	DB00031	Tenecteplase	B01AD11
Known interactor	3856	KRT8	DB00031	Tenecteplase	B01AD11
Known interactor	4035	LRP1	DB00031	Tenecteplase	B01AD11
Known interactor	154	ADRB2	DB00871	Terbutaline	R03AC03
Known interactor	154	ADRB2	DB00871	Terbutaline	R03CC03
Known interactor	367	AR	DB00624	Testosterone	G03BA02
Known interactor	367	AR	DB00624	Testosterone	G03BA03
Known interactor	367	AR	DB00624	Testosterone	G03EK01
Known interactor	4846	NOS3	DB00360	Tetrahydrobiopterin	A16AX07
Known interactor	4790	NFKB1	DB01041	Thalidomide	L04AX02
Known interactor	7124	TNF	DB01041	Thalidomide	L04AX02
Known interactor	3066	HDAC2	DB00277	Theophylline	R03DA04
Known interactor	3066	HDAC2	DB00277	Theophylline	R03DA05
Known interactor	5141	PDE4A	DB00277	Theophylline	R03DA04
Known interactor	5141	PDE4A	DB00277	Theophylline	R03DA05
Known interactor	1139	CHRNA7	DB00599	Thiopental	N01AF03
Known interactor	1139	CHRNA7	DB00599	Thiopental	N05CA19
Known interactor	5770	PTPN1	DB01133	Tiludronate	M05BA05
Known interactor	154	ADRB2	DB08625	Timolol	C07AA06
Known interactor	154	ADRB2	DB08625	Timolol	S01ED01
Known interactor	3690	ITGB3	DB00775	Tirofiban	B01AC17
Known interactor	3570	IL6R	DB06273	Tocilizumab	L04AC07
Known interactor	3717	JAK2	DB08895	Tofacitinib	L04AA29
Known interactor	3718	JAK3	DB08895	Tofacitinib	L04AA29
Known interactor	5141	PDE4A	DB08811	Tofisopam	N05BA23
Known interactor	7150	TOP1	DB01030	Topotecan	L01XX17
Known interactor	2099	ESR1	DB00539	Toremifene	L02BA02
Known interactor	2212	FCGR2A	DB00081	Tositumomab	V10XA53
Known interactor	2213	FCGR2B	DB00081	Tositumomab	V10XA53
Known interactor	2214	FCGR3A	DB00081	Tositumomab	V10XA53
Known interactor	931	MS4A1	DB00081	Tositumomab	V10XA53
Known interactor	1956	EGFR	DB00072	Trastuzumab	L01XC03
Known interactor	2064	ERBB2	DB00072	Trastuzumab	L01XC03
Known interactor	2212	FCGR2A	DB00072	Trastuzumab	L01XC03
Known interactor	2213	FCGR2B	DB00072	Trastuzumab	L01XC03
Known interactor	2214	FCGR3A	DB00072	Trastuzumab	L01XC03
Known interactor	5467	PPARD	DB00374	Treprostinil	B01AC21
Known interactor	5916	RARG	DB00755	Tretinoin	D10AD01
Known interactor	5916	RARG	DB00755	Tretinoin	D10AD04
Known interactor	5916	RARG	DB00755	Tretinoin	D10AD51
Known interactor	5916	RARG	DB00755	Tretinoin	D10BA01
Known interactor	5916	RARG	DB00755	Tretinoin	L01XX14
Known interactor	6257	RXRB	DB00755	Tretinoin	D10AD01
Known interactor	6257	RXRB	DB00755	Tretinoin	D10AD04
Known interactor	6257	RXRB	DB00755	Tretinoin	D10AD51
Known interactor	6257	RXRB	DB00755	Tretinoin	D10BA01
Known interactor	6257	RXRB	DB00755	Tretinoin	L01XX14
Known interactor	2908	NR3C1	DB00620	Triamcinolone	A01AC01
Known interactor	2908	NR3C1	DB00620	Triamcinolone	C05AA12
Known interactor	2908	NR3C1	DB00620	Triamcinolone	D07AB09
Known interactor	2908	NR3C1	DB00620	Triamcinolone	D07XB02
Known interactor	2908	NR3C1	DB00620	Triamcinolone	H02AB08
Known interactor	2908	NR3C1	DB00620	Triamcinolone	R01AD11
Known interactor	2908	NR3C1	DB00620	Triamcinolone	R03BA06
Known interactor	2908	NR3C1	DB00620	Triamcinolone	S01BA05
Known interactor	801	CALM1	DB08616	Trifluoperazine	N05AB06
Known interactor	4790	NFKB1	DB08814	Triflusal	B01AC18
Known interactor	4843	NOS2	DB08814	Triflusal	B01AC18
Known interactor	2099	ESR1	DB01108	Trilostane	H02CA01
Known interactor	2100	ESR2	DB01108	Trilostane	H02CA01
Known interactor	2104	ESRRG	DB00197	Troglitazone	A10BG01
Known interactor	3066	HDAC2	DB00510	Valproic Acid	N03AG01
Known interactor	1956	EGFR	DB05294	Vandetanib	L01XE12
Known interactor	7422	VEGFA	DB05294	Vandetanib	L01XE12
Known interactor	1139	CHRNA7	DB01273	Varenicline	N07BA03
Known interactor	776	CACNA1D	DB00661	Verapamil	C08DA01
Known interactor	3725	JUN	DB00570	Vinblastine	L01CA01
Known interactor	203068	TUBB	DB00570	Vinblastine	L01CA01
Known interactor	203068	TUBB	DB00541	Vincristine	L01CA02
Known interactor	203068	TUBB	DB00361	Vinorelbine	L01CA04
Known interactor	54583	EGLN1	DB00126	Vitamin C	A11GA01
Known interactor	54583	EGLN1	DB00126	Vitamin C	G01AD03
Known interactor	54583	EGLN1	DB00126	Vitamin C	S01XA15
Known interactor	1606	DGKA	DB00163	Vitamin E	A11HA03
Known interactor	8856	NR1I2	DB00163	Vitamin E	A11HA03
Known interactor	5578	PRKCA	DB00163	Vitamin E	A11HA03
Known interactor	3065	HDAC1	DB02546	Vorinostat	L01XX38
Known interactor	3066	HDAC2	DB02546	Vorinostat	L01XX38
Known interactor	8841	HDAC3	DB02546	Vorinostat	L01XX38
Known interactor	10013	HDAC6	DB02546	Vorinostat	L01XX38
Known interactor	7015	TERT	DB00495	Zidovudine	J05AF01
Known interactor	2224	FDPS	DB06286	Zoledronate	M05BA08
Novel interactor	2902	GRIN1	DB00659	Acamprosate	N07BB03
Novel interactor	1131	CHRM3	DB08897	Aclidinium	R03BB05
Novel interactor	5329	PLAUR	DB00009	Alteplase	B01AD02
Novel interactor	5329	PLAUR	DB00009	Alteplase	S01XA13
Novel interactor	210	ALAD	DB05277	Aminolevulinic acid	L01XD04
Novel interactor	1814	DRD3	DB06288	Amisulpride	N05AL05
Novel interactor	1131	CHRM3	DB00321	Amitriptyline	N06AA09
Novel interactor	779	CACNA1S	DB00381	Amlodipine	C08CA01
Novel interactor	1131	CHRM3	DB00543	Amoxapine	N06AA17
Novel interactor	1814	DRD3	DB00543	Amoxapine	N06AA17
Novel interactor	5329	PLAUR	DB00029	Anistreplase	B01AD03
Novel interactor	462	SERPINC1	DB00407	Ardeparin	B01AB01
Novel interactor	462	SERPINC1	DB00407	Ardeparin	B01AB05
Novel interactor	1131	CHRM3	DB01238	Aripiprazole	N05AX12
Novel interactor	1814	DRD3	DB01238	Aripiprazole	N05AX12
Novel interactor	1814	DRD3	DB06216	Asenapine	N05AH05
Novel interactor	2902	GRIN1	DB00289	Atomoxetine	N06BA09
Novel interactor	1131	CHRM3	DB00572	Atropine	A03BA01
Novel interactor	1131	CHRM3	DB00572	Atropine	A03BB02
Novel interactor	1131	CHRM3	DB00572	Atropine	N04AC30
Novel interactor	1131	CHRM3	DB00572	Atropine	S01FA01
Novel interactor	1131	CHRM3	DB00572	Atropine	S01FA05
Novel interactor	1814	DRD3	DB01200	Bromocriptine	G02CB01
Novel interactor	1814	DRD3	DB01200	Bromocriptine	N04BC01
Novel interactor	1131	CHRM3	DB00835	Brompheniramine	R06AB01
Novel interactor	1814	DRD3	DB00248	Cabergoline	G02CB03
Novel interactor	1814	DRD3	DB00248	Cabergoline	N04BC06
Novel interactor	1131	CHRM3	DB00185	Cevimeline	N07AX03
Novel interactor	2939	GSTA2	DB00608	Chloroquine	P01BA01
Novel interactor	2939	GSTA2	DB00608	Chloroquine	P01BA02
Novel interactor	1131	CHRM3	DB01239	Chlorprothixene	N05AF03
Novel interactor	1814	DRD3	DB01239	Chlorprothixene	N05AF03
Novel interactor	779	CACNA1S	DB00568	Cinnarizine	N07CA02
Novel interactor	1131	CHRM3	DB00568	Cinnarizine	N07CA02
Novel interactor	231	AKR1B1	DB04272	Citric Acid	A09AB04
Novel interactor	1131	CHRM3	DB00363	Clozapine	N05AH02
Novel interactor	1814	DRD3	DB00363	Clozapine	N05AH02
Novel interactor	1392	CRH	DB01285	Corticotropin	H01AA01
Novel interactor	1131	CHRM3	DB00434	Cyproheptadine	R06AX02
Novel interactor	462	SERPINC1	DB06779	Dalteparin	B01AB04
Novel interactor	1131	CHRM3	DB00496	Darifenacin	G04BD10
Novel interactor	2902	GRIN1	DB06593	Dehydroepiandrosterone	A14AA07
Novel interactor	2890	GRIA1	DB01189	Desflurane	N01AB07
Novel interactor	1131	CHRM3	DB07682	Desipramine	N06AA01
Novel interactor	1131	CHRM3	DB00729	Diphemanil Methylsulfate	A03AB15
Novel interactor	1131	CHRM3	DB00280	Disopyramide	C01BA03
Novel interactor	1814	DRD3	DB01184	Domperidone	A03FA03
Novel interactor	1814	DRD3	DB00988	Dopamine	C01CA04
Novel interactor	1131	CHRM3	DB01142	Doxepin	N06AA12
Novel interactor	779	CACNA1S	DB04855	Dronedarone	C01BD07
Novel interactor	5627	PROS1	DB00055	Drotrecogin alfa	B01AD10
Novel interactor	2890	GRIA1	DB00228	Enflurane	N01AB04
Novel interactor	2740	GLP1R	DB01276	Exenatide	A10BX04
Novel interactor	779	CACNA1S	DB01023	Felodipine	C08CA02
Novel interactor	1131	CHRM3	DB06702	Fesoterodine	G04BD11
Novel interactor	462	SERPINC1	DB00569	Fondaparinux sodium	B01AX05
Novel interactor	2902	GRIN1	DB00996	Gabapentin	N03AX12
Novel interactor	10226	PLIN3	DB01279	Galsulfase	A16AB08
Novel interactor	2740	GLP1R	DB00040	Glucagon recombinant	H04AA01
Novel interactor	2939	GSTA2	DB00143	Glutathione	V03AB32
Novel interactor	189	AGXT	DB00145	Glycine	B03AA01
Novel interactor	189	AGXT	DB00145	Glycine	B05CX03
Novel interactor	6472	SHMT2	DB00145	Glycine	B03AA01
Novel interactor	6472	SHMT2	DB00145	Glycine	B05CX03
Novel interactor	1131	CHRM3	DB00986	Glycopyrrolate	A03AB02
Novel interactor	1814	DRD3	DB00502	Haloperidol	N05AD01
Novel interactor	462	SERPINC1	DB01109	Heparin	C05BA01
Novel interactor	462	SERPINC1	DB01109	Heparin	C05BA03
Novel interactor	462	SERPINC1	DB01109	Heparin	S01XA09
Novel interactor	462	SERPINC1	DB01109	Heparin	S01XA14
Novel interactor	768	CA9	DB00774	Hydroflumethiazide	C03AA02
Novel interactor	1131	CHRM3	DB00424	Hyoscyamine	A03BA03
Novel interactor	7442	TRPV1	DB00159	Icosapent	C10AX06
Novel interactor	10226	PLIN3	DB01271	Idursulfase	A16AB09
Novel interactor	1814	DRD3	DB04946	Iloperidone	N05AX14
Novel interactor	1131	CHRM3	DB08002	Imipramine	N06AA02
Novel interactor	1131	CHRM3	DB08002	Imipramine	N06AA03
Novel interactor	1131	CHRM3	DB08002	Imipramine	N06AA06
Novel interactor	1131	CHRM3	DB00332	Ipratropium bromide	R01AX03
Novel interactor	1131	CHRM3	DB00332	Ipratropium bromide	R03BB01
Novel interactor	2890	GRIA1	DB00753	Isoflurane	N01AB06
Novel interactor	1131	CHRM3	DB01625	Isopropamide	A03AB09
Novel interactor	779	CACNA1S	DB00270	Isradipine	C08CA03
Novel interactor	1131	CHRM3	DB01221	Ketamine	N01AX03
Novel interactor	1131	CHRM3	DB01221	Ketamine	N01AX14
Novel interactor	2902	GRIN1	DB06738	Ketobemidone	N02AB01
Novel interactor	4255	MGMT	DB04443	L-Cysteine	R05CB01
Novel interactor	4255	MGMT	DB04443	L-Cysteine	S01XA08
Novel interactor	4255	MGMT	DB04443	L-Cysteine	V03AB23
Novel interactor	1814	DRD3	DB01235	L-DOPA	N04BA01
Novel interactor	1814	DRD3	DB01235	L-DOPA	N04BA04
Novel interactor	8833	GMPS	DB00142	L-Glutamic Acid	A09AB01
Novel interactor	2890	GRIA1	DB00142	L-Glutamic Acid	A09AB01
Novel interactor	2902	GRIN1	DB00142	L-Glutamic Acid	A09AB01
Novel interactor	55191	NADSYN1	DB00142	L-Glutamic Acid	A09AB01
Novel interactor	2740	GLP1R	DB06655	Liraglutide	A10BX07
Novel interactor	1814	DRD3	DB00589	Lisuride	G02CB02
Novel interactor	1814	DRD3	DB00589	Lisuride	N02CA07
Novel interactor	4942	OAT	DB00129	L-Ornithine	A05BA06
Novel interactor	4942	OAT	DB00129	L-Ornithine	D11AX16
Novel interactor	4942	OAT	DB00129	L-Ornithine	P01CX03
Novel interactor	1131	CHRM3	DB00408	Loxapine	N05AH01
Novel interactor	1814	DRD3	DB00408	Loxapine	N05AH01
Novel interactor	779	CACNA1S	DB00653	Magnesium Sulfate	A06AD04
Novel interactor	779	CACNA1S	DB00653	Magnesium Sulfate	A12CC02
Novel interactor	779	CACNA1S	DB00653	Magnesium Sulfate	B05XA05
Novel interactor	779	CACNA1S	DB00653	Magnesium Sulfate	D11AX05
Novel interactor	779	CACNA1S	DB00653	Magnesium Sulfate	V04CC02
Novel interactor	1131	CHRM3	DB00934	Maprotiline	N06AA21
Novel interactor	2902	GRIN1	DB01043	Memantine	N06DX01
Novel interactor	5627	PROS1	DB00170	Menadione	B02BA02
Novel interactor	8989	TRPA1	DB00825	Menthol	M02AX10
Novel interactor	8989	TRPA1	DB00825	Menthol	R02AA20
Novel interactor	1131	CHRM3	DB04843	Mepenzolate	A03AB12
Novel interactor	2890	GRIA1	DB01028	Methoxyflurane	N02BG09
Novel interactor	1131	CHRM3	DB00462	Methylscopolamine bromide	A03BB03
Novel interactor	1131	CHRM3	DB00462	Methylscopolamine bromide	S01FA03
Novel interactor	1131	CHRM3	DB00340	Metixene	N04AA03
Novel interactor	1814	DRD3	DB06148	Mianserin	N06AX03
Novel interactor	779	CACNA1S	DB01388	Mibefradil	C08CX01
Novel interactor	2902	GRIN1	DB04896	Milnacipran	N06AX17
Novel interactor	1814	DRD3	DB00370	Mirtazapine	N06AX11
Novel interactor	1131	CHRM3	DB01226	Mivacurium	M03AC10
Novel interactor	8702	B4GALT4	DB00141	N-Acetyl-D-glucosamine	M01AX05
Novel interactor	462	SERPINC1	DB08813	Nadroparin	B01AB06
Novel interactor	1131	CHRM3	DB00622	Nicardipine	C08CA04
Novel interactor	779	CACNA1S	DB01115	Nifedipine	C08CA05
Novel interactor	779	CACNA1S	DB06712	Nilvadipine	C08CA10
Novel interactor	779	CACNA1S	DB00393	Nimodipine	C08CA06
Novel interactor	779	CACNA1S	DB00401	Nisoldipine	C08CA07
Novel interactor	779	CACNA1S	DB01054	Nitrendipine	C08CA08
Novel interactor	1131	CHRM3	DB00540	Nortriptyline	N06AA10
Novel interactor	1131	CHRM3	DB00334	Olanzapine	N05AH03
Novel interactor	1814	DRD3	DB00334	Olanzapine	N05AH03
Novel interactor	7172	TPMT	DB01250	Olsalazine	A07EC03
Novel interactor	2902	GRIN1	DB01173	Orphenadrine	M03BC01
Novel interactor	2902	GRIN1	DB01173	Orphenadrine	N04AB02
Novel interactor	1131	CHRM3	DB01062	Oxybutynin	G04BD04
Novel interactor	1131	CHRM3	DB00383	Oxyphencyclimine	A03AA01
Novel interactor	1814	DRD3	DB01267	Paliperidone	N05AX13
Novel interactor	1131	CHRM3	DB01337	Pancuronium	M03AC01
Novel interactor	1131	CHRM3	DB00715	Paroxetine	N06AB05
Novel interactor	2902	GRIN1	DB00312	Pentobarbital	N05CA01
Novel interactor	2890	GRIA1	DB08883	Perampanel	N03AX22
Novel interactor	1814	DRD3	DB01186	Pergolide	N04BC02
Novel interactor	1131	CHRM3	DB00454	Pethidine	N02AB02
Novel interactor	2902	GRIN1	DB00454	Pethidine	N02AB02
Novel interactor	2902	GRIN1	DB01174	Phenobarbital	N03AA02
Novel interactor	1131	CHRM3	DB01085	Pilocarpine	N07AX01
Novel interactor	1131	CHRM3	DB01085	Pilocarpine	S01EB01
Novel interactor	1814	DRD3	DB01100	Pimozide	N05AG02
Novel interactor	1131	CHRM3	DB01338	Pipecuronium	M03AC06
Novel interactor	1814	DRD3	DB00413	Pramipexole	N04BC05
Novel interactor	3855	KRT7	DB01087	Primaquine	P01BA03
Novel interactor	1131	CHRM3	DB00387	Procyclidine	N04AA04
Novel interactor	1131	CHRM3	DB00420	Promazine	N05AA01
Novel interactor	1131	CHRM3	DB00420	Promazine	N05AA02
Novel interactor	1131	CHRM3	DB00420	Promazine	N05AA03
Novel interactor	1131	CHRM3	DB00420	Promazine	N05AA04
Novel interactor	1131	CHRM3	DB00420	Promazine	N05AA05
Novel interactor	1131	CHRM3	DB01069	Promethazine	D04AA10
Novel interactor	1131	CHRM3	DB01069	Promethazine	R06AD02
Novel interactor	1131	CHRM3	DB01069	Promethazine	R06AD05
Novel interactor	1131	CHRM3	DB00777	Propiomazine	N05CM06
Novel interactor	189	AGXT	DB00114	Pyridoxal Phosphate	A11HA02
Novel interactor	189	AGXT	DB00114	Pyridoxal Phosphate	A11HA06
Novel interactor	4942	OAT	DB00114	Pyridoxal Phosphate	A11HA02
Novel interactor	4942	OAT	DB00114	Pyridoxal Phosphate	A11HA06
Novel interactor	5836	PYGL	DB00114	Pyridoxal Phosphate	A11HA02
Novel interactor	5836	PYGL	DB00114	Pyridoxal Phosphate	A11HA06
Novel interactor	6472	SHMT2	DB00114	Pyridoxal Phosphate	A11HA02
Novel interactor	6472	SHMT2	DB00114	Pyridoxal Phosphate	A11HA06
Novel interactor	1131	CHRM3	DB01224	Quetiapine	N05AH04
Novel interactor	1814	DRD3	DB01224	Quetiapine	N05AH04
Novel interactor	1814	DRD3	DB00409	Remoxipride	N05AL04
Novel interactor	5329	PLAUR	DB00015	Reteplase	B01AD07
Novel interactor	1814	DRD3	DB00734	Risperidone	N05AX08
Novel interactor	1814	DRD3	DB00268	Ropinirole	N04BC04
Novel interactor	1814	DRD3	DB05271	Rotigotine	N04BC09
Novel interactor	1131	CHRM3	DB00747	Scopolamine	A04AD01
Novel interactor	1131	CHRM3	DB00747	Scopolamine	N05CM05
Novel interactor	1131	CHRM3	DB00747	Scopolamine	S01FA02
Novel interactor	2902	GRIN1	DB00418	Secobarbital	N05CA06
Novel interactor	2890	GRIA1	DB01236	Sevoflurane	N01AB08
Novel interactor	5627	PROS1	DB00464	Sodium Tetradecyl Sulfate	C05BB04
Novel interactor	1131	CHRM3	DB01591	Solifenacin	G04BD08
Novel interactor	779	CACNA1S	DB00421	Spironolactone	C03DA01
Novel interactor	1131	CHRM3	DB00202	Succinylcholine	M03AB01
Novel interactor	231	AKR1B1	DB00605	Sulindac	M01AB02
Novel interactor	462	SERPINC1	DB06271	Sulodexide	B01AB11
Novel interactor	1814	DRD3	DB00391	Sulpiride	N05AL01
Novel interactor	1814	DRD3	DB00391	Sulpiride	N05AL07
Novel interactor	5329	PLAUR	DB00031	Tenecteplase	B01AD11
Novel interactor	1131	CHRM3	DB00342	Terfenadine	R06AX12
Novel interactor	462	SERPINC1	DB06822	Tinzaparin	B01AB10
Novel interactor	1131	CHRM3	DB01409	Tiotropium	R03BB04
Novel interactor	231	AKR1B1	DB02383	Tolrestat	A10XA01
Novel interactor	1131	CHRM3	DB01036	Tolterodine	G04BD07
Novel interactor	1131	CHRM3	DB00193	Tramadol	N02AX02
Novel interactor	1131	CHRM3	DB00505	Tridihexethyl	A03AB08
Novel interactor	1131	CHRM3	DB00376	Trihexyphenidyl	N04AA01
Novel interactor	1131	CHRM3	DB00809	Tropicamide	S01FA06
Novel interactor	5329	PLAUR	DB00013	Urokinase	B01AD04
Novel interactor	779	CACNA1S	DB00661	Verapamil	C08DA01
Novel interactor	5516	PPP2CB	DB00163	Vitamin E	A11HA03
Novel interactor	1814	DRD3	DB01392	Yohimbine	G04BE04
Novel interactor	1131	CHRM3	DB00246	Ziprasidone	N05AE04
Novel interactor	1814	DRD3	DB00246	Ziprasidone	N05AE04
Novel interactor	768	CA9	DB00909	Zonisamide	N03AX15

## Sheet: Data File S5
Data File S5. Master table of all biological evidences (genetic variant, transcriptomic and proteomic evidence) for each of the MPM interactome genes discussed in the paper
Gene	Label	High/Medium gene expression in lungs	Differential gene expression in MPM tumor vs. other thoracic tumors	Differential gene expression in MPM tumor vs. normal adjacent pleural tissue	Differential gene expression in MPM tumors of epithelioid, biphasic and sarcomatoid types	Differential gene methylation in MPM	Gene expression correlated with unfavorable lung cancer prognosis	Differential gene expression on exposure to asbestos or asbestos-like particles	Exosome-derived proteins isolated from at least one out of four human malignant mesothelioma cell lines (JO38, JU77, OLD1612 and LO68)	Proteins showing differences in abundance levels between epithelioid and sarcomatoid types of diffuse malignant mesothelioma	Genetic variants in MPM	Total number of evidence
CAV1	Known interactor	Yes		Yes	Yes	Yes	Yes	Yes	Yes			7
DDR2	Known interactor	Yes	Yes	Yes	Yes	Yes		Yes			Yes	7
TK1	Known interactor	Yes	Yes	Yes	Yes	Yes	Yes		Yes			7
ITGB1	Known interactor	Yes	Yes			Yes	Yes	Yes	Yes		Yes	7
TJP1	Known interactor	Yes	Yes	Yes	Yes	Yes		Yes	Yes			7
GART	Candidate gene	Yes	Yes	Yes	Yes				Yes		Yes	6
ARNT	Known interactor	Yes	Yes		Yes	Yes		Yes			Yes	6
EGFR	Known interactor	Yes	Yes	Yes	Yes	Yes					Yes	6
IQGAP1	Known interactor	Yes	Yes	Yes	Yes				Yes		Yes	6
CD55	Known interactor	Yes	Yes		Yes			Yes	Yes		Yes	6
PDGFB	Known interactor	Yes	Yes		Yes	Yes	Yes				Yes	6
HTT	Known interactor	Yes	Yes		Yes			Yes	Yes		Yes	6
SMAD3	Known interactor	Yes	Yes		Yes			Yes	Yes		Yes	6
PML	Known interactor	Yes	Yes		Yes				Yes	Yes	Yes	6
PRKDC	Known interactor	Yes	Yes	Yes	Yes				Yes		Yes	6
MAPK1	Known interactor	Yes	Yes		Yes			Yes	Yes		Yes	6
PSIP1	Known interactor	Yes	Yes	Yes	Yes	Yes			Yes			6
ACTN1	Known interactor	Yes	Yes		Yes		Yes		Yes		Yes	6
MET	Known interactor	Yes	Yes	Yes	Yes				Yes		Yes	6
SPTAN1	Known interactor	Yes	Yes		Yes				Yes	Yes	Yes	6
ASAP1	Known interactor	Yes	Yes		Yes		Yes		Yes		Yes	6
CDCP1	Known interactor		Yes	Yes	Yes		Yes		Yes		Yes	6
MTDH	Known interactor	Yes	Yes	Yes	Yes		Yes	Yes				6
BMPR2	Known interactor	Yes	Yes	Yes	Yes	Yes					Yes	6
PTPRF	Known interactor	Yes	Yes		Yes	Yes			Yes		Yes	6
PAWR	Known interactor	Yes	Yes	Yes	Yes			Yes		Yes		6
ITGB4	Known interactor	Yes	Yes		Yes	Yes	Yes		Yes			6
R3HDM1	Known interactor	Yes		Yes	Yes		Yes	Yes			Yes	6
ITPR3	Known interactor	Yes	Yes	Yes	Yes	Yes					Yes	6
SMARCA4	Known interactor	Yes	Yes	Yes	Yes	Yes					Yes	6
CAPRIN1	Novel interactor	Yes	Yes	Yes	Yes				Yes		Yes	6
RAN	Novel interactor	Yes	Yes	Yes	Yes				Yes	Yes		6
TNC	Novel interactor	Yes	Yes			Yes		Yes	Yes		Yes	6
ATIC	Candidate gene	Yes	Yes		Yes				Yes		Yes	5
ATP1B1	Candidate gene	Yes	Yes		Yes			Yes	Yes			5
ATXN1	Candidate gene	Yes	Yes	Yes	Yes						Yes	5
FGFR3	Candidate gene	Yes	Yes	Yes	Yes	Yes						5
FLT1	Candidate gene	Yes		Yes	Yes	Yes					Yes	5
LYN	Candidate gene	Yes	Yes		Yes	Yes			Yes			5
RRM1	Candidate gene	Yes	Yes	Yes	Yes						Yes	5
TBCE	Candidate gene	Yes	Yes		Yes			Yes	Yes			5
PPP2CB	Known interactor	Yes	Yes	Yes	Yes			Yes				5
ACACA	Known interactor	Yes	Yes	Yes	Yes				Yes			5
ADD3	Known interactor	Yes	Yes	Yes	Yes				Yes			5
ACTN4	Known interactor	Yes	Yes				Yes		Yes	Yes		5
BCL2L1	Known interactor	Yes	Yes	Yes	Yes			Yes				5
CD44	Known interactor	Yes	Yes			Yes			Yes		Yes	5
CDK6	Known interactor		Yes	Yes	Yes	Yes			Yes			5
AHNAK	Known interactor	Yes	Yes		Yes				Yes		Yes	5
AP2M1	Known interactor	Yes	Yes		Yes				Yes		Yes	5
AP1M1	Known interactor	Yes	Yes		Yes				Yes	Yes		5
CTNNB1	Known interactor	Yes			Yes				Yes	Yes	Yes	5
FKBP4	Known interactor	Yes	Yes		Yes		Yes		Yes			5
FNIP1	Known interactor	Yes		Yes	Yes			Yes			Yes	5
ARHGAP1	Known interactor	Yes	Yes		Yes			Yes	Yes			5
CCT2	Known interactor	Yes	Yes	Yes	Yes				Yes			5
ANXA5	Known interactor	Yes	Yes		Yes			Yes	Yes			5
COL18A1	Known interactor	Yes	Yes		Yes	Yes			Yes			5
FBXW11	Known interactor	Yes	Yes	Yes	Yes			Yes				5
DSP	Known interactor	Yes	Yes			Yes			Yes	Yes		5
CSK	Known interactor	Yes	Yes		Yes	Yes			Yes			5
CTNND1	Known interactor	Yes			Yes			Yes	Yes	Yes		5
KIT	Known interactor	Yes	Yes	Yes	Yes	Yes						5
EZR	Known interactor	Yes	Yes		Yes					Yes	Yes	5
INPP5D	Known interactor	Yes	Yes		Yes			Yes			Yes	5
COPB1	Known interactor	Yes	Yes		Yes				Yes		Yes	5
PKM	Known interactor	Yes	Yes		Yes		Yes		Yes			5
PARP1	Known interactor	Yes	Yes	Yes	Yes					Yes		5
SMAD4	Known interactor	Yes	Yes		Yes	Yes					Yes	5
RB1	Known interactor	Yes	Yes		Yes			Yes			Yes	5
OGT	Known interactor	Yes		Yes	Yes			Yes	Yes			5
DROSHA	Known interactor	Yes	Yes	Yes	Yes						Yes	5
ANXA1	Known interactor	Yes	Yes		Yes			Yes	Yes			5
CASP8	Known interactor	Yes			Yes	Yes			Yes		Yes	5
DAB2	Known interactor	Yes	Yes	Yes	Yes	Yes						5
CTTN	Known interactor	Yes	Yes		Yes	Yes				Yes		5
EPHB2	Known interactor		Yes	Yes	Yes	Yes			Yes			5
ARHGAP35	Known interactor	Yes		Yes	Yes				Yes		Yes	5
MYLK	Known interactor	Yes	Yes		Yes	Yes					Yes	5
PLSCR1	Known interactor	Yes	Yes		Yes			Yes	Yes			5
PTK2	Known interactor	Yes	Yes		Yes			Yes	Yes			5
PTPN1	Known interactor	Yes	Yes	Yes	Yes				Yes			5
RASA1	Known interactor	Yes				Yes		Yes	Yes		Yes	5
SHB	Known interactor	Yes	Yes	Yes		Yes		Yes				5
SORBS1	Known interactor	Yes	Yes	Yes	Yes			Yes				5
MPZL1	Known interactor	Yes	Yes		Yes		Yes		Yes			5
CDKN1A	Known interactor	Yes	Yes		Yes	Yes	Yes					5
CLIP1	Known interactor	Yes			Yes			Yes	Yes		Yes	5
S100A8	Known interactor	Yes	Yes	Yes	Yes			Yes				5
LRRK2	Known interactor	Yes		Yes	Yes			Yes			Yes	5
DAPK1	Known interactor	Yes	Yes		Yes	Yes					Yes	5
PTEN	Known interactor	Yes	Yes		Yes	Yes					Yes	5
TP53	Known interactor	Yes	Yes		Yes			Yes			Yes	5
OSBPL3	Known interactor	Yes	Yes		Yes			Yes	Yes			5
GAPDH	Known interactor	Yes	Yes		Yes				Yes		Yes	5
MATN2	Known interactor	Yes	Yes		Yes			Yes	Yes			5
YWHAZ	Known interactor	Yes	Yes		Yes		Yes		Yes			5
BASP1	Known interactor	Yes	Yes		Yes			Yes	Yes			5
KAT6A	Known interactor	Yes	Yes	Yes	Yes						Yes	5
MYO18A	Known interactor	Yes	Yes					Yes	Yes		Yes	5
FUBP3	Known interactor	Yes	Yes				Yes		Yes		Yes	5
NBN	Known interactor	Yes		Yes	Yes		Yes				Yes	5
MCM6	Known interactor	Yes		Yes	Yes	Yes			Yes			5
HSPA4	Known interactor	Yes	Yes	Yes	Yes				Yes			5
PDCD6	Known interactor	Yes	Yes	Yes	Yes				Yes			5
HSPD1	Known interactor	Yes	Yes	Yes	Yes				Yes			5
PIK3R2	Known interactor	Yes	Yes	Yes	Yes						Yes	5
LDHA	Known interactor	Yes	Yes		Yes		Yes		Yes			5
STAT3	Known interactor	Yes	Yes		Yes				Yes	Yes		5
KPNA2	Known interactor	Yes	Yes		Yes		Yes		Yes			5
SKP1	Known interactor	Yes	Yes	Yes	Yes					Yes		5
TLR4	Known interactor	Yes	Yes	Yes	Yes						Yes	5
TIMP3	Known interactor	Yes	Yes		Yes	Yes			Yes			5
TMEM140	Known interactor	Yes		Yes	Yes			Yes			Yes	5
TOPBP1	Known interactor	Yes	Yes	Yes	Yes						Yes	5
YTHDC1	Known interactor	Yes	Yes		Yes			Yes			Yes	5
CUL4B	Novel interactor	Yes	Yes	Yes	Yes				Yes			5
GMPS	Novel interactor	Yes	Yes	Yes	Yes						Yes	5
IL6	Novel interactor	Yes	Yes		Yes	Yes			Yes			5
MGMT	Novel interactor	Yes	Yes	Yes		Yes					Yes	5
NFIB	Novel interactor	Yes		Yes	Yes			Yes			Yes	5
NUDC	Novel interactor	Yes	Yes		Yes				Yes		Yes	5
PLAUR	Novel interactor	Yes	Yes		Yes	Yes	Yes					5
PLIN3	Novel interactor	Yes	Yes		Yes		Yes		Yes			5
PLXNA1	Novel interactor	Yes	Yes	Yes	Yes				Yes			5
PRMT1	Novel interactor	Yes		Yes					Yes	Yes	Yes	5
RNH1	Novel interactor	Yes	Yes		Yes				Yes	Yes		5
SCARB1	Novel interactor	Yes	Yes		Yes		Yes		Yes			5
SLC7A5	Novel interactor	Yes		Yes	Yes		Yes		Yes			5
SMCHD1	Novel interactor	Yes		Yes	Yes				Yes		Yes	5
FGFR1	Candidate gene	Yes			Yes	Yes					Yes	4
FLT4	Candidate gene	Yes			Yes	Yes					Yes	4
FOXO3	Candidate gene	Yes		Yes	Yes			Yes				4
HSP90B1	Candidate gene	Yes	Yes		Yes				Yes			4
NTRK2	Candidate gene		Yes	Yes	Yes	Yes						4
SRC	Candidate gene	Yes	Yes			Yes			Yes			4
TUBA1C	Candidate gene	Yes	Yes				Yes	Yes				4
TUBA4A	Candidate gene	Yes	Yes		Yes				Yes			4
TUBB2A	Candidate gene	Yes			Yes				Yes		Yes	4
TUBG1	Candidate gene	Yes		Yes	Yes				Yes			4
WT1	Candidate gene		Yes		Yes	Yes		Yes				4
LATS2	Known interactor	Yes	Yes					Yes			Yes	4
SIRPA	Known interactor	Yes	Yes		Yes			Yes				4
AGTR1	Known interactor	Yes		Yes		Yes		Yes				4
ASNS	Known interactor	Yes		Yes	Yes				Yes			4
ACOT7	Known interactor	Yes			Yes		Yes		Yes			4
ANP32A	Known interactor	Yes		Yes	Yes			Yes				4
CCNG1	Known interactor	Yes	Yes		Yes			Yes				4
CDC42	Known interactor	Yes			Yes			Yes			Yes	4
CCNDBP1	Known interactor	Yes	Yes	Yes	Yes							4
ANKRD12	Known interactor	Yes	Yes	Yes	Yes							4
CDH1	Known interactor	Yes			Yes	Yes			Yes			4
APP	Known interactor	Yes		Yes		Yes			Yes			4
ERRFI1	Known interactor	Yes	Yes		Yes			Yes				4
CTDSPL	Known interactor	Yes	Yes	Yes	Yes							4
CBL	Known interactor	Yes			Yes				Yes		Yes	4
ATM	Known interactor	Yes			Yes				Yes		Yes	4
CHUK	Known interactor	Yes	Yes	Yes	Yes							4
EP300	Known interactor	Yes			Yes			Yes			Yes	4
CDK7	Known interactor	Yes	Yes	Yes	Yes							4
BIRC5	Known interactor			Yes	Yes	Yes	Yes					4
CFTR	Known interactor				Yes	Yes		Yes			Yes	4
CKS1B	Known interactor	Yes	Yes	Yes	Yes							4
CSNK2A1	Known interactor	Yes		Yes	Yes			Yes				4
EPAS1	Known interactor	Yes	Yes	Yes	Yes							4
FYN	Known interactor	Yes		Yes		Yes		Yes				4
GSK3B	Known interactor	Yes	Yes	Yes	Yes							4
GZMA	Known interactor	Yes	Yes		Yes			Yes				4
HIF1A	Known interactor	Yes			Yes	Yes		Yes				4
CDC37L1	Known interactor	Yes	Yes	Yes	Yes							4
EIF2AK1	Known interactor	Yes	Yes	Yes							Yes	4
CDC37	Known interactor	Yes		Yes	Yes				Yes			4
GABARAPL1	Known interactor	Yes	Yes	Yes	Yes							4
EIF2AK2	Known interactor	Yes	Yes			Yes			Yes			4
FAM162A	Known interactor	Yes	Yes	Yes	Yes							4
ENO1	Known interactor	Yes	Yes		Yes				Yes			4
GABARAPL2	Known interactor	Yes		Yes	Yes			Yes				4
CLIC4	Known interactor	Yes	Yes		Yes				Yes			4
FCHSD2	Known interactor	Yes	Yes	Yes				Yes				4
DDX24	Known interactor	Yes			Yes			Yes			Yes	4
GPR37	Known interactor		Yes	Yes	Yes		Yes					4
HGS	Known interactor	Yes	Yes	Yes	Yes							4
DVL3	Known interactor	Yes	Yes		Yes			Yes				4
ACP1	Known interactor	Yes		Yes	Yes				Yes			4
CDH5	Known interactor	Yes	Yes	Yes	Yes							4
DNM2	Known interactor	Yes	Yes	Yes					Yes			4
GRB2	Known interactor	Yes	Yes		Yes				Yes			4
KRT18	Known interactor	Yes	Yes		Yes		Yes					4
CSF3R	Known interactor	Yes	Yes		Yes						Yes	4
CSNK2B	Known interactor	Yes	Yes					Yes	Yes			4
DLG1	Known interactor	Yes		Yes	Yes				Yes			4
DOK3	Known interactor	Yes	Yes		Yes						Yes	4
AJUBA	Known interactor	Yes	Yes	Yes							Yes	4
FCGR2B	Known interactor	Yes	Yes		Yes			Yes				4
CASP3	Known interactor	Yes	Yes		Yes	Yes						4
CD36	Known interactor	Yes	Yes	Yes	Yes							4
CDK1	Known interactor			Yes	Yes		Yes		Yes			4
CDKN1B	Known interactor	Yes		Yes	Yes	Yes						4
CSF1R	Known interactor	Yes	Yes		Yes			Yes				4
IL1B	Known interactor		Yes		Yes	Yes		Yes				4
IL7R	Known interactor	Yes			Yes			Yes	Yes			4
KIDINS220	Known interactor	Yes						Yes	Yes		Yes	4
DYNLL1	Known interactor	Yes	Yes					Yes		Yes		4
EPHA2	Known interactor	Yes	Yes						Yes		Yes	4
FGFR4	Known interactor	Yes			Yes			Yes			Yes	4
JAK1	Known interactor	Yes		Yes	Yes				Yes			4
PDGFA	Known interactor	Yes		Yes	Yes	Yes						4
AURKA	Known interactor		Yes	Yes	Yes						Yes	4
MAP2K5	Known interactor	Yes	Yes	Yes	Yes							4
ABL2	Known interactor	Yes	Yes		Yes	Yes						4
COPA	Known interactor	Yes	Yes	Yes					Yes			4
MDM2	Known interactor	Yes			Yes			Yes			Yes	4
PCNA	Known interactor	Yes	Yes		Yes				Yes			4
EEF1A1	Known interactor	Yes		Yes	Yes				Yes			4
DNM1L	Known interactor	Yes	Yes					Yes	Yes			4
CCND1	Known interactor	Yes		Yes	Yes	Yes						4
BCL6	Known interactor	Yes	Yes	Yes	Yes							4
CASP6	Known interactor	Yes	Yes		Yes	Yes						4
CCNA2	Known interactor			Yes	Yes		Yes	Yes				4
CEBPB	Known interactor	Yes	Yes	Yes	Yes							4
E2F3	Known interactor	Yes		Yes	Yes	Yes						4
HDAC1	Known interactor	Yes	Yes		Yes						Yes	4
HSPA8	Known interactor	Yes	Yes		Yes				Yes			4
LMO2	Known interactor	Yes		Yes	Yes	Yes						4
MEF2D	Known interactor	Yes	Yes					Yes			Yes	4
NFKB1	Known interactor	Yes			Yes	Yes			Yes			4
NFKB2	Known interactor	Yes	Yes			Yes			Yes			4
RARA	Known interactor	Yes	Yes		Yes						Yes	4
REL	Known interactor			Yes	Yes			Yes			Yes	4
RELA	Known interactor	Yes						Yes	Yes		Yes	4
RORA	Known interactor	Yes	Yes	Yes	Yes							4
SHC1	Known interactor	Yes	Yes		Yes		Yes					4
SMARCC2	Known interactor	Yes		Yes					Yes		Yes	4
PPP1R13L	Known interactor	Yes	Yes				Yes				Yes	4
PPIG	Known interactor	Yes	Yes	Yes	Yes							4
MIS18BP1	Known interactor	Yes	Yes	Yes	Yes							4
NCOR2	Known interactor	Yes	Yes	Yes							Yes	4
KLF10	Known interactor	Yes		Yes	Yes		Yes					4
CBX5	Known interactor	Yes		Yes	Yes			Yes				4
SENP6	Known interactor	Yes	Yes		Yes			Yes				4
ADRB2	Known interactor	Yes	Yes	Yes	Yes							4
ANXA2	Known interactor	Yes	Yes				Yes		Yes			4
ANXA7	Known interactor	Yes	Yes		Yes			Yes				4
ATP2B4	Known interactor	Yes	Yes						Yes	Yes		4
CEACAM1	Known interactor		Yes		Yes	Yes		Yes				4
CD59	Known interactor	Yes		Yes	Yes				Yes			4
CDK5	Known interactor	Yes	Yes		Yes				Yes			4
CLTC	Known interactor	Yes			Yes			Yes	Yes			4
DAG1	Known interactor	Yes	Yes	Yes							Yes	4
EPS8	Known interactor	Yes	Yes			Yes			Yes			4
PTK2B	Known interactor	Yes	Yes		Yes	Yes						4
FOXO1	Known interactor	Yes	Yes	Yes	Yes							4
HLA-A	Known interactor	Yes	Yes					Yes	Yes			4
HRAS	Known interactor	Yes	Yes	Yes					Yes			4
MAP2	Known interactor	Yes	Yes		Yes				Yes			4
MUC1	Known interactor	Yes	Yes		Yes	Yes						4
NFKBIA	Known interactor	Yes	Yes	Yes	Yes							4
NMT1	Known interactor	Yes		Yes	Yes				Yes			4
PIK3R1	Known interactor	Yes			Yes			Yes			Yes	4
PRKCE	Known interactor	Yes	Yes		Yes						Yes	4
PRKCI	Known interactor	Yes	Yes	Yes	Yes							4
RPS6KA3	Known interactor	Yes			Yes			Yes			Yes	4
PROM1	Known interactor		Yes		Yes	Yes		Yes				4
AFAP1	Known interactor	Yes	Yes		Yes		Yes					4
EML1	Known interactor	Yes	Yes		Yes			Yes				4
B4GALT1	Known interactor	Yes	Yes	Yes			Yes					4
KPNB1	Known interactor	Yes		Yes	Yes				Yes			4
MX1	Known interactor	Yes	Yes					Yes	Yes			4
PAFAH1B1	Known interactor	Yes			Yes			Yes	Yes			4
NUDT3	Known interactor	Yes	Yes	Yes	Yes							4
CALB2	Known interactor		Yes		Yes				Yes	Yes		4
ENO2	Known interactor	Yes	Yes	Yes				Yes				4
GNAI2	Known interactor	Yes	Yes		Yes				Yes			4
RAC1	Known interactor	Yes	Yes				Yes		Yes			4
NCALD	Known interactor	Yes	Yes	Yes	Yes							4
RTN4	Known interactor	Yes	Yes	Yes					Yes			4
GPHN	Known interactor		Yes	Yes	Yes						Yes	4
HMMR	Known interactor			Yes	Yes		Yes	Yes				4
LAMA4	Known interactor	Yes	Yes	Yes					Yes			4
PAFAH1B3	Known interactor	Yes		Yes	Yes				Yes			4
TNIK	Known interactor	Yes	Yes		Yes				Yes			4
RCC1	Known interactor	Yes		Yes	Yes				Yes			4
TOP1	Known interactor	Yes		Yes	Yes				Yes			4
RPGR	Known interactor	Yes	Yes		Yes			Yes				4
KIF14	Known interactor			Yes	Yes		Yes		Yes			4
CUL4A	Known interactor	Yes		Yes	Yes			Yes				4
RNF19A	Known interactor	Yes		Yes	Yes			Yes				4
CCL5	Known interactor	Yes	Yes		Yes			Yes				4
SERF2	Known interactor	Yes	Yes	Yes	Yes							4
CEP70	Known interactor	Yes	Yes		Yes			Yes				4
U2AF2	Known interactor	Yes		Yes	Yes				Yes			4
TAOK1	Known interactor	Yes		Yes	Yes				Yes			4
LDOC1	Known interactor	Yes	Yes	Yes	Yes							4
BHLHE40	Known interactor	Yes	Yes		Yes						Yes	4
SOX4	Known interactor	Yes	Yes	Yes	Yes							4
FXYD1	Known interactor	Yes		Yes	Yes			Yes				4
CRIP2	Known interactor	Yes	Yes		Yes					Yes		4
CST3	Known interactor	Yes	Yes		Yes				Yes			4
GSPT1	Known interactor	Yes		Yes	Yes				Yes			4
HPCAL1	Known interactor	Yes	Yes		Yes				Yes			4
HSPA1A	Known interactor	Yes	Yes						Yes	Yes		4
IGF2R	Known interactor	Yes			Yes	Yes					Yes	4
KIF22	Known interactor	Yes	Yes	Yes							Yes	4
LOXL1	Known interactor	Yes	Yes		Yes						Yes	4
PTGDS	Known interactor	Yes	Yes	Yes	Yes							4
RCN1	Known interactor	Yes	Yes		Yes		Yes					4
ATXN2L	Known interactor	Yes						Yes	Yes		Yes	4
RBM26	Known interactor	Yes		Yes	Yes			Yes				4
DOCK5	Known interactor	Yes	Yes						Yes		Yes	4
BTG3	Known interactor	Yes	Yes	Yes	Yes							4
TRIP6	Known interactor	Yes	Yes		Yes	Yes						4
QKI	Known interactor	Yes		Yes	Yes			Yes				4
KLF11	Known interactor	Yes	Yes	Yes	Yes							4
RAPGEF4	Known interactor	Yes	Yes		Yes			Yes				4
SAR1A	Known interactor	Yes	Yes	Yes	Yes							4
YWHAE	Known interactor	Yes			Yes				Yes		Yes	4
SF1	Known interactor	Yes	Yes		Yes				Yes			4
ESRP1	Known interactor	Yes	Yes		Yes						Yes	4
SIX5	Known interactor	Yes	Yes	Yes	Yes							4
EIF3F	Known interactor	Yes	Yes		Yes				Yes			4
USP54	Known interactor	Yes	Yes		Yes						Yes	4
DAZAP2	Known interactor	Yes	Yes		Yes			Yes				4
RAI2	Known interactor	Yes	Yes	Yes	Yes							4
BCAR3	Known interactor	Yes	Yes				Yes	Yes				4
ZFP91	Known interactor	Yes	Yes	Yes							Yes	4
CENPA	Known interactor			Yes	Yes		Yes	Yes				4
RPS7	Known interactor	Yes	Yes		Yes				Yes			4
MCM5	Known interactor	Yes			Yes		Yes		Yes			4
MDM4	Known interactor	Yes	Yes	Yes	Yes							4
HNRNPA2B1	Known interactor	Yes		Yes	Yes				Yes			4
RUVBL2	Known interactor	Yes		Yes					Yes	Yes		4
RIN2	Known interactor	Yes	Yes	Yes	Yes							4
MYL12A	Known interactor	Yes	Yes		Yes			Yes				4
FN1	Known interactor	Yes			Yes				Yes		Yes	4
CDKN2AIP	Known interactor	Yes	Yes		Yes			Yes				4
TUBB	Known interactor	Yes	Yes		Yes				Yes			4
MMRN1	Known interactor	Yes	Yes		Yes						Yes	4
EEF2	Known interactor	Yes		Yes				Yes	Yes			4
ISOC2	Known interactor	Yes	Yes	Yes	Yes							4
MTR	Known interactor	Yes		Yes	Yes						Yes	4
TMOD1	Known interactor	Yes	Yes		Yes			Yes				4
CTBP2	Known interactor	Yes			Yes				Yes		Yes	4
SNRPB	Known interactor	Yes	Yes					Yes	Yes			4
THBS1	Known interactor	Yes	Yes		Yes	Yes						4
RPS6KA1	Known interactor	Yes	Yes		Yes				Yes			4
FLRT3	Known interactor	Yes	Yes		Yes		Yes					4
MMP2	Known interactor	Yes				Yes		Yes	Yes			4
PTPN12	Known interactor	Yes			Yes				Yes		Yes	4
S100A14	Known interactor	Yes	Yes		Yes						Yes	4
KRT8	Known interactor	Yes	Yes							Yes	Yes	4
GTF3C1	Known interactor	Yes	Yes	Yes	Yes							4
STAT1	Known interactor	Yes	Yes		Yes				Yes			4
SRPK1	Known interactor	Yes		Yes				Yes	Yes			4
PLCG2	Known interactor	Yes	Yes	Yes					Yes			4
NRP2	Known interactor	Yes		Yes	Yes				Yes			4
VEGFA	Known interactor	Yes		Yes	Yes						Yes	4
YWHAG	Known interactor	Yes	Yes				Yes		Yes			4
VDR	Known interactor	Yes	Yes	Yes	Yes							4
NDRG1	Known interactor	Yes	Yes		Yes						Yes	4
TOMM34	Known interactor	Yes	Yes	Yes					Yes			4
NPAS2	Known interactor	Yes	Yes		Yes						Yes	4
WASL	Known interactor	Yes	Yes	Yes	Yes							4
PIM1	Known interactor	Yes	Yes		Yes			Yes				4
UCHL1	Known interactor	Yes	Yes		Yes				Yes			4
IRAK1	Known interactor	Yes	Yes	Yes	Yes							4
RPAP3	Known interactor	Yes	Yes	Yes	Yes							4
MKNK1	Known interactor	Yes	Yes	Yes	Yes							4
YWHAB	Known interactor	Yes	Yes				Yes		Yes			4
SOCS5	Known interactor	Yes	Yes		Yes			Yes				4
IRS1	Known interactor	Yes	Yes		Yes						Yes	4
PPL	Known interactor	Yes	Yes		Yes				Yes			4
PPM1B	Known interactor	Yes	Yes		Yes			Yes				4
PKP2	Known interactor		Yes		Yes		Yes		Yes			4
PAG1	Known interactor	Yes			Yes			Yes			Yes	4
SQSTM1	Known interactor	Yes	Yes		Yes				Yes			4
SMURF1	Known interactor	Yes		Yes	Yes						Yes	4
THY1	Known interactor	Yes	Yes		Yes	Yes						4
PIK3CG	Known interactor		Yes		Yes			Yes			Yes	4
MME	Known interactor	Yes			Yes			Yes	Yes			4
NDFIP2	Known interactor	Yes	Yes		Yes			Yes				4
TGFBR2	Known interactor	Yes	Yes		Yes						Yes	4
SLC9A3R1	Known interactor	Yes	Yes		Yes					Yes		4
SP3	Known interactor	Yes	Yes		Yes			Yes				4
SUB1	Known interactor	Yes	Yes		Yes			Yes				4
TAL1	Known interactor	Yes		Yes	Yes	Yes						4
TRPC6	Known interactor	Yes	Yes		Yes						Yes	4
VCL	Known interactor	Yes	Yes					Yes	Yes			4
YWHAH	Known interactor	Yes	Yes		Yes				Yes			4
THRA	Known interactor	Yes	Yes		Yes			Yes				4
UBE2D3	Known interactor	Yes		Yes	Yes			Yes				4
WTIP	Known interactor	Yes	Yes	Yes	Yes							4
ASAP2	Novel interactor	Yes	Yes		Yes				Yes			4
B4GALT4	Novel interactor	Yes	Yes		Yes			Yes				4
CAPN2	Novel interactor	Yes	Yes		Yes			Yes				4
CDC40	Novel interactor	Yes		Yes	Yes			Yes				4
DTYMK	Novel interactor	Yes	Yes	Yes	Yes							4
EIF3H	Novel interactor	Yes			Yes				Yes		Yes	4
EPB41L3	Novel interactor	Yes	Yes		Yes						Yes	4
EXOC4	Novel interactor	Yes	Yes		Yes				Yes			4
GNPDA1	Novel interactor	Yes	Yes		Yes				Yes			4
HNRNPA1	Novel interactor	Yes			Yes			Yes	Yes			4
HNRNPH1	Novel interactor	Yes		Yes	Yes				Yes			4
LARP4	Novel interactor	Yes		Yes	Yes			Yes				4
MGAT4A	Novel interactor	Yes	Yes					Yes			Yes	4
MITF	Novel interactor	Yes	Yes	Yes	Yes							4
NDUFV2	Novel interactor	Yes	Yes							Yes	Yes	4
OAT	Novel interactor	Yes	Yes			Yes			Yes			4
PHB	Novel interactor	Yes	Yes	Yes					Yes			4
PHLDA2	Novel interactor	Yes	Yes			Yes			Yes			4
PLCL1	Novel interactor		Yes	Yes	Yes						Yes	4
PRKAG1	Novel interactor	Yes	Yes						Yes		Yes	4
PROS1	Novel interactor	Yes	Yes		Yes				Yes			4
PTRH2	Novel interactor		Yes		Yes			Yes			Yes	4
PYGL	Novel interactor	Yes	Yes		Yes				Yes			4
RBBP6	Novel interactor	Yes		Yes	Yes						Yes	4
SEC23IP	Novel interactor	Yes	Yes	Yes	Yes							4
SGK3	Novel interactor		Yes	Yes	Yes						Yes	4
SHMT2	Novel interactor	Yes	Yes	Yes	Yes							4
SLC20A1	Novel interactor	Yes	Yes		Yes						Yes	4
TCIRG1	Novel interactor	Yes	Yes		Yes				Yes			4
XPO4	Novel interactor				Yes			Yes	Yes		Yes	4
YBX1	Novel interactor	Yes	Yes	Yes					Yes			4
BAP1	Candidate gene	Yes	Yes								Yes	3
DHFR	Candidate gene			Yes	Yes						Yes	3
FGFR2	Candidate gene			Yes	Yes	Yes						3
HLA-DQA1	Candidate gene	Yes		Yes				Yes				3
HSP90AA1	Candidate gene	Yes			Yes				Yes			3
HSP90AB1	Candidate gene	Yes			Yes				Yes			3
IL4R	Candidate gene	Yes	Yes		Yes							3
KAZN	Candidate gene	Yes	Yes		Yes							3
KDR	Candidate gene	Yes	Yes			Yes						3
KRT5	Candidate gene		Yes		Yes					Yes		3
LCK	Candidate gene	Yes			Yes						Yes	3
LY6E	Candidate gene	Yes	Yes		Yes							3
PDGFRB	Candidate gene	Yes	Yes			Yes						3
POLE	Candidate gene	Yes		Yes							Yes	3
POLE2	Candidate gene			Yes	Yes						Yes	3
SP1	Candidate gene	Yes	Yes								Yes	3
TUBA1A	Candidate gene	Yes	Yes		Yes							3
TUBB3	Candidate gene		Yes			Yes			Yes			3
CDKN2B	Known interactor	Yes			Yes	Yes						3
AKT1	Known interactor	Yes			Yes	Yes						3
ADAM15	Known interactor	Yes	Yes	Yes								3
AHDC1	Known interactor	Yes		Yes	Yes							3
ATF5	Known interactor	Yes	Yes		Yes							3
ACLY	Known interactor	Yes							Yes		Yes	3
ACTB	Known interactor	Yes	Yes						Yes			3
CCND2	Known interactor	Yes			Yes			Yes				3
CDK4	Known interactor	Yes	Yes		Yes							3
BECN1	Known interactor	Yes	Yes		Yes							3
CD86	Known interactor	Yes	Yes		Yes							3
AMFR	Known interactor	Yes			Yes			Yes				3
BNIP2	Known interactor	Yes	Yes		Yes							3
CREBBP	Known interactor	Yes	Yes								Yes	3
FBXO7	Known interactor	Yes		Yes	Yes							3
ANOS1	Known interactor		Yes	Yes	Yes							3
DUSP14	Known interactor	Yes		Yes	Yes							3
ATF3	Known interactor	Yes	Yes		Yes							3
CTSK	Known interactor	Yes			Yes			Yes				3
ARAP1	Known interactor	Yes	Yes						Yes			3
FOXG1	Known interactor		Yes		Yes						Yes	3
APLP1	Known interactor		Yes		Yes			Yes				3
AHR	Known interactor	Yes			Yes	Yes						3
AKT2	Known interactor	Yes		Yes							Yes	3
ARNTL	Known interactor	Yes						Yes			Yes	3
CHEK1	Known interactor		Yes	Yes	Yes							3
FANCA	Known interactor			Yes	Yes						Yes	3
CACYBP	Known interactor	Yes			Yes				Yes			3
DNAJC7	Known interactor	Yes		Yes	Yes							3
EGLN1	Known interactor	Yes	Yes		Yes							3
DAP3	Known interactor	Yes	Yes		Yes							3
AHSA2P	Known interactor		Yes	Yes	Yes							3
CAMLG	Known interactor	Yes	Yes		Yes							3
FES	Known interactor	Yes	Yes			Yes						3
DOK2	Known interactor	Yes	Yes					Yes				3
ARIH2	Known interactor	Yes		Yes	Yes							3
IL13RA1	Known interactor	Yes	Yes		Yes							3
CSNK1D	Known interactor	Yes	Yes		Yes							3
GNA11	Known interactor	Yes			Yes				Yes			3
GNAQ	Known interactor	Yes			Yes				Yes			3
FBXO25	Known interactor	Yes		Yes				Yes				3
CCDC88A	Known interactor	Yes			Yes			Yes				3
AIMP2	Known interactor	Yes	Yes		Yes							3
ILKAP	Known interactor	Yes						Yes	Yes			3
DST	Known interactor	Yes			Yes	Yes						3
EVPL	Known interactor	Yes	Yes		Yes							3
KRT14	Known interactor		Yes		Yes						Yes	3
KRT15	Known interactor		Yes	Yes	Yes							3
KRT19	Known interactor	Yes	Yes								Yes	3
HSPB1	Known interactor	Yes	Yes						Yes			3
FAS	Known interactor	Yes				Yes		Yes				3
AXL	Known interactor	Yes	Yes						Yes			3
CD2	Known interactor	Yes	Yes		Yes							3
CD48	Known interactor	Yes	Yes	Yes								3
CCR5	Known interactor				Yes	Yes		Yes				3
ERBB4	Known interactor				Yes	Yes					Yes	3
GATA3	Known interactor		Yes	Yes	Yes							3
JAK3	Known interactor	Yes			Yes	Yes						3
FAM174A	Known interactor	Yes			Yes			Yes				3
ARHGAP17	Known interactor	Yes	Yes								Yes	3
G3BP1	Known interactor	Yes	Yes		Yes							3
BCAR1	Known interactor	Yes	Yes				Yes					3
CD72	Known interactor		Yes		Yes			Yes				3
CRKL	Known interactor	Yes			Yes				Yes			3
FCGR2A	Known interactor	Yes	Yes					Yes				3
FOLR1	Known interactor	Yes	Yes		Yes							3
ITPR1	Known interactor	Yes	Yes		Yes							3
LCP2	Known interactor	Yes	Yes								Yes	3
LIME1	Known interactor	Yes	Yes		Yes							3
CHST15	Known interactor	Yes	Yes		Yes							3
COASY	Known interactor	Yes	Yes						Yes			3
AP1B1	Known interactor	Yes	Yes						Yes			3
BDNF	Known interactor		Yes	Yes	Yes							3
NCK1	Known interactor	Yes	Yes		Yes							3
NDFIP1	Known interactor	Yes			Yes			Yes				3
HGF	Known interactor	Yes			Yes	Yes						3
NF2	Known interactor	Yes							Yes		Yes	3
KDELR2	Known interactor	Yes	Yes		Yes							3
PDGFC	Known interactor	Yes	Yes		Yes							3
BAG1	Known interactor	Yes		Yes	Yes							3
PDGFD	Known interactor			Yes	Yes				Yes			3
AGFG1	Known interactor	Yes			Yes		Yes					3
DRAP1	Known interactor	Yes	Yes		Yes							3
PPP1CC	Known interactor	Yes						Yes	Yes			3
PLK3	Known interactor	Yes	Yes		Yes							3
KLF6	Known interactor	Yes	Yes		Yes							3
DDX5	Known interactor	Yes			Yes				Yes			3
EGR1	Known interactor	Yes		Yes	Yes							3
ELF1	Known interactor	Yes			Yes						Yes	3
ETS1	Known interactor	Yes			Yes	Yes						3
HINT1	Known interactor	Yes	Yes		Yes							3
SMAD2	Known interactor	Yes			Yes	Yes						3
MEF2C	Known interactor	Yes		Yes				Yes				3
NAP1L1	Known interactor	Yes			Yes				Yes			3
NPM1	Known interactor	Yes			Yes				Yes			3
PRKCZ	Known interactor	Yes		Yes	Yes							3
MAPK3	Known interactor	Yes	Yes						Yes			3
PSMC5	Known interactor	Yes	Yes						Yes			3
RNF4	Known interactor	Yes					Yes	Yes				3
NUP62	Known interactor	Yes	Yes		Yes							3
KLF4	Known interactor	Yes		Yes	Yes							3
PER3	Known interactor	Yes			Yes			Yes				3
ARHGAP21	Known interactor	Yes	Yes		Yes							3
SF3A1	Known interactor	Yes			Yes				Yes			3
CA3	Known interactor	Yes			Yes			Yes				3
CAV2	Known interactor	Yes			Yes			Yes				3
CFL1	Known interactor	Yes	Yes						Yes			3
DNM1	Known interactor				Yes				Yes		Yes	3
EFNB1	Known interactor	Yes	Yes						Yes			3
FGR	Known interactor	Yes	Yes		Yes							3
FLNA	Known interactor	Yes	Yes						Yes			3
GJA1	Known interactor	Yes	Yes	Yes								3
NR3C1	Known interactor	Yes		Yes	Yes							3
GTF2I	Known interactor	Yes		Yes						Yes		3
HLA-B	Known interactor	Yes	Yes						Yes			3
IGF1R	Known interactor	Yes				Yes					Yes	3
IL6R	Known interactor	Yes		Yes	Yes							3
INPPL1	Known interactor	Yes		Yes				Yes				3
JUP	Known interactor	Yes			Yes				Yes			3
KCNB1	Known interactor		Yes		Yes			Yes				3
LRP1	Known interactor	Yes	Yes		Yes							3
MATK	Known interactor		Yes			Yes		Yes				3
MST1R	Known interactor	Yes	Yes						Yes			3
PAK2	Known interactor	Yes	Yes		Yes							3
PDE4D	Known interactor	Yes	Yes		Yes							3
PLCG1	Known interactor	Yes		Yes							Yes	3
PRKCA	Known interactor		Yes		Yes				Yes			3
PRKCD	Known interactor	Yes			Yes				Yes			3
PRKCH	Known interactor	Yes	Yes		Yes							3
MAP2K1	Known interactor	Yes			Yes				Yes			3
PTPN2	Known interactor	Yes	Yes		Yes							3
PTPN6	Known interactor	Yes	Yes			Yes						3
PTPN11	Known interactor	Yes			Yes				Yes			3
PTPRE	Known interactor	Yes	Yes		Yes							3
PXN	Known interactor	Yes			Yes		Yes					3
RAF1	Known interactor	Yes			Yes	Yes						3
RPL10	Known interactor	Yes						Yes	Yes			3
SMARCB1	Known interactor	Yes				Yes					Yes	3
SMARCE1	Known interactor	Yes		Yes	Yes							3
SH3PXD2A	Known interactor	Yes	Yes		Yes							3
EFS	Known interactor	Yes	Yes		Yes							3
SH2D3C	Known interactor	Yes		Yes	Yes							3
HDAC3	Known interactor	Yes	Yes	Yes								3
ANKRD11	Known interactor	Yes			Yes						Yes	3
CORO7	Known interactor	Yes	Yes						Yes			3
SKAP2	Known interactor	Yes	Yes	Yes								3
PDCD6IP	Known interactor	Yes			Yes				Yes			3
GIT1	Known interactor	Yes	Yes	Yes								3
CNTNAP1	Known interactor	Yes	Yes		Yes							3
BCCIP	Known interactor	Yes		Yes					Yes			3
GALNT12	Known interactor	Yes	Yes		Yes							3
NANS	Known interactor	Yes	Yes						Yes			3
TBCD	Known interactor	Yes	Yes						Yes			3
NFATC3	Known interactor	Yes	Yes		Yes							3
KAT2B	Known interactor	Yes	Yes		Yes							3
ARL3	Known interactor	Yes			Yes				Yes			3
BTG1	Known interactor	Yes		Yes	Yes							3
CNP	Known interactor	Yes			Yes				Yes			3
CYLD	Known interactor	Yes		Yes				Yes				3
GZMB	Known interactor	Yes			Yes			Yes				3
S100A9	Known interactor	Yes	Yes		Yes							3
STK11	Known interactor	Yes				Yes					Yes	3
TLN1	Known interactor	Yes	Yes						Yes			3
STARD13	Known interactor	Yes	Yes		Yes							3
CPEB2	Known interactor	Yes			Yes						Yes	3
DUSP23	Known interactor	Yes	Yes		Yes							3
C8orf33	Known interactor	Yes	Yes		Yes							3
HTRA2	Known interactor	Yes	Yes					Yes				3
SUMO2	Known interactor	Yes			Yes					Yes		3
PFDN5	Known interactor	Yes	Yes	Yes								3
DYNLT1	Known interactor	Yes	Yes		Yes							3
NMI	Known interactor	Yes	Yes						Yes			3
PFDN4	Known interactor	Yes			Yes			Yes				3
TCP1	Known interactor	Yes			Yes				Yes			3
HSPH1	Known interactor	Yes			Yes				Yes			3
MAGED1	Known interactor	Yes	Yes		Yes							3
SERPINB9	Known interactor	Yes	Yes						Yes			3
PSMD11	Known interactor	Yes			Yes				Yes			3
SAT1	Known interactor	Yes	Yes		Yes							3
RIC8A	Known interactor	Yes	Yes						Yes			3
POT1	Known interactor	Yes			Yes			Yes				3
LIG1	Known interactor	Yes		Yes	Yes							3
TF	Known interactor		Yes		Yes				Yes			3
DDX39B	Known interactor	Yes			Yes				Yes			3
ARHGEF7	Known interactor	Yes		Yes					Yes			3
SPTSSA	Known interactor	Yes	Yes		Yes							3
SEL1L3	Known interactor	Yes	Yes								Yes	3
PHIP	Known interactor	Yes		Yes				Yes				3
RILPL2	Known interactor	Yes	Yes		Yes							3
NR4A1	Known interactor	Yes			Yes						Yes	3
NEAT1	Known interactor	Yes		Yes	Yes							3
DLST	Known interactor	Yes	Yes						Yes			3
PSME1	Known interactor	Yes	Yes						Yes			3
SCG2	Known interactor		Yes		Yes			Yes				3
TINF2	Known interactor	Yes	Yes		Yes							3
DDX41	Known interactor	Yes	Yes		Yes							3
AREG	Known interactor				Yes	Yes	Yes					3
DVL2	Known interactor	Yes			Yes			Yes				3
IDI1	Known interactor	Yes			Yes				Yes			3
KPNA4	Known interactor	Yes	Yes		Yes							3
UBE2I	Known interactor	Yes		Yes	Yes							3
CIAO1	Known interactor	Yes		Yes	Yes							3
TP63	Known interactor		Yes		Yes						Yes	3
GLIS2	Known interactor	Yes		Yes	Yes							3
CASZ1	Known interactor	Yes	Yes		Yes							3
NPM3	Known interactor	Yes		Yes	Yes							3
SERPINB5	Known interactor		Yes				Yes		Yes			3
GCH1	Known interactor	Yes	Yes		Yes							3
EZH2	Known interactor			Yes	Yes						Yes	3
NDRG2	Known interactor	Yes	Yes		Yes							3
USP4	Known interactor	Yes		Yes					Yes			3
ENTPD6	Known interactor	Yes		Yes	Yes							3
CREM	Known interactor	Yes						Yes			Yes	3
LASP1	Known interactor	Yes	Yes						Yes			3
OAZ1	Known interactor	Yes	Yes		Yes							3
PEPD	Known interactor	Yes	Yes						Yes			3
PSMC3	Known interactor	Yes	Yes						Yes			3
MSMO1	Known interactor	Yes		Yes	Yes							3
ZNF609	Known interactor	Yes	Yes								Yes	3
GGA2	Known interactor	Yes		Yes	Yes							3
NUMBL	Known interactor	Yes	Yes		Yes							3
EIF1B	Known interactor	Yes		Yes	Yes							3
TSC1	Known interactor	Yes	Yes								Yes	3
RAD54L2	Known interactor	Yes	Yes								Yes	3
ST6GALNAC6	Known interactor	Yes		Yes	Yes							3
WNK1	Known interactor	Yes		Yes	Yes							3
ZYX	Known interactor	Yes	Yes								Yes	3
SGMS1	Known interactor	Yes			Yes			Yes				3
UBAP2L	Known interactor	Yes		Yes				Yes				3
SUMO1	Known interactor	Yes		Yes	Yes							3
KCTD15	Known interactor	Yes	Yes		Yes							3
TOLLIP	Known interactor	Yes	Yes		Yes							3
KLHL8	Known interactor		Yes	Yes	Yes							3
FAR1	Known interactor	Yes						Yes			Yes	3
HNRNPLL	Known interactor	Yes		Yes	Yes							3
TRIM38	Known interactor	Yes	Yes		Yes							3
WNK2	Known interactor		Yes					Yes			Yes	3
DIXDC1	Known interactor			Yes	Yes			Yes				3
RBPMS	Known interactor	Yes			Yes			Yes				3
DNAJA3	Known interactor	Yes	Yes						Yes			3
NUDT21	Known interactor	Yes		Yes	Yes							3
LITAF	Known interactor	Yes	Yes		Yes							3
DHX37	Known interactor	Yes		Yes	Yes							3
EFEMP2	Known interactor	Yes	Yes		Yes							3
ZHX2	Known interactor	Yes		Yes	Yes							3
PIAS1	Known interactor	Yes		Yes	Yes							3
TDP2	Known interactor	Yes			Yes						Yes	3
SLC4A2	Known interactor	Yes	Yes		Yes							3
FOSL1	Known interactor	Yes			Yes		Yes					3
EIF1AY	Known interactor	Yes	Yes					Yes				3
TOX4	Known interactor	Yes		Yes	Yes							3
IMMT	Known interactor	Yes			Yes						Yes	3
SETD2	Known interactor	Yes						Yes			Yes	3
PHPT1	Known interactor	Yes	Yes		Yes							3
SUGP2	Known interactor	Yes	Yes		Yes							3
LPAR2	Known interactor	Yes	Yes	Yes								3
FAM168A	Known interactor	Yes	Yes		Yes							3
UNK	Known interactor	Yes			Yes						Yes	3
YY1AP1	Known interactor	Yes		Yes	Yes							3
ZHX1	Known interactor	Yes		Yes							Yes	3
NLK	Known interactor	Yes		Yes				Yes				3
EML3	Known interactor	Yes	Yes								Yes	3
KLF5	Known interactor	Yes			Yes	Yes						3
YY1	Known interactor	Yes		Yes							Yes	3
UBE2O	Known interactor	Yes	Yes						Yes			3
USP15	Known interactor	Yes						Yes	Yes			3
MCM2	Known interactor			Yes	Yes	Yes						3
NCL	Known interactor	Yes		Yes					Yes			3
TRIP12	Known interactor	Yes	Yes								Yes	3
HNRNPC	Known interactor	Yes			Yes			Yes				3
HNRNPU	Known interactor	Yes		Yes	Yes							3
MAP3K5	Known interactor	Yes	Yes		Yes							3
VAMP1	Known interactor	Yes			Yes						Yes	3
SFRP4	Known interactor	Yes	Yes		Yes							3
ZGRF1	Known interactor		Yes	Yes	Yes							3
WRN	Known interactor				Yes	Yes					Yes	3
HUWE1	Known interactor	Yes						Yes	Yes			3
GMNN	Known interactor	Yes		Yes	Yes							3
TFDP1	Known interactor	Yes	Yes	Yes								3
TMEFF1	Known interactor			Yes	Yes	Yes						3
EFHC2	Known interactor		Yes		Yes						Yes	3
TRIM28	Known interactor	Yes		Yes						Yes		3
TPI1	Known interactor	Yes	Yes						Yes			3
STAT5A	Known interactor	Yes	Yes		Yes							3
PPP2R5A	Known interactor	Yes		Yes	Yes							3
MFHAS1	Known interactor	Yes			Yes						Yes	3
RTN3	Known interactor	Yes	Yes		Yes							3
VAV1	Known interactor	Yes	Yes								Yes	3
L1CAM	Known interactor		Yes		Yes		Yes					3
YES1	Known interactor	Yes			Yes	Yes						3
PAK4	Known interactor	Yes	Yes	Yes								3
RHOBTB2	Known interactor	Yes			Yes			Yes				3
ITGA5	Known interactor	Yes	Yes				Yes					3
RNF130	Known interactor	Yes	Yes		Yes							3
SRPK2	Known interactor	Yes			Yes			Yes				3
RPL8	Known interactor	Yes	Yes						Yes			3
NDUFS6	Known interactor	Yes	Yes		Yes							3
SHC2	Known interactor	Yes	Yes		Yes							3
VEGFB	Known interactor	Yes	Yes			Yes						3
UBE2L6	Known interactor	Yes	Yes						Yes			3
VEGFC	Known interactor	Yes	Yes				Yes					3
NR1H2	Known interactor	Yes	Yes		Yes							3
SIRT1	Known interactor	Yes		Yes	Yes							3
STUB1	Known interactor	Yes			Yes				Yes			3
RPS3	Known interactor	Yes	Yes						Yes			3
TOMM40	Known interactor	Yes	Yes	Yes								3
IP6K2	Known interactor	Yes		Yes				Yes				3
PTGES3	Known interactor	Yes	Yes							Yes		3
RIPK1	Known interactor	Yes	Yes					Yes				3
UNC45A	Known interactor	Yes							Yes		Yes	3
ST13	Known interactor	Yes		Yes	Yes							3
SUGT1	Known interactor				Yes			Yes	Yes			3
SVIL	Known interactor	Yes			Yes						Yes	3
UBE2N	Known interactor	Yes			Yes				Yes			3
PABPN1	Known interactor	Yes			Yes				Yes			3
KEAP1	Known interactor	Yes	Yes								Yes	3
SMYD2	Known interactor	Yes	Yes		Yes							3
RAD51	Known interactor				Yes			Yes			Yes	3
TAF1D	Known interactor	Yes		Yes	Yes							3
HSPA9	Known interactor	Yes			Yes				Yes			3
TXNDC11	Known interactor	Yes	Yes		Yes							3
PSMA1	Known interactor	Yes	Yes						Yes			3
LZTS1	Known interactor	Yes	Yes		Yes							3
SERPINF1	Known interactor	Yes	Yes		Yes							3
STYX	Known interactor	Yes			Yes			Yes				3
NEDD9	Known interactor	Yes	Yes		Yes							3
NOTCH1	Known interactor	Yes	Yes			Yes						3
SH2B3	Known interactor	Yes	Yes		Yes							3
PPP1R15A	Known interactor	Yes	Yes		Yes							3
TRIP10	Known interactor	Yes	Yes		Yes							3
TYK2	Known interactor	Yes				Yes			Yes			3
POLR2G	Known interactor	Yes	Yes		Yes							3
SNX4	Known interactor	Yes	Yes		Yes							3
SNX6	Known interactor	Yes	Yes		Yes							3
S1PR1	Known interactor	Yes		Yes	Yes							3
TMEM14B	Known interactor	Yes	Yes	Yes								3
RAD17	Known interactor	Yes	Yes	Yes								3
SAP18	Known interactor	Yes		Yes	Yes							3
TRIM27	Known interactor	Yes	Yes		Yes							3
ZBED1	Known interactor	Yes	Yes	Yes								3
SORBS3	Known interactor	Yes	Yes					Yes				3
ZNF655	Known interactor	Yes		Yes	Yes							3
ZBTB16	Known interactor	Yes			Yes			Yes				3
USP39	Known interactor	Yes							Yes		Yes	3
ZNF189	Known interactor	Yes			Yes						Yes	3
TYRO3	Known interactor	Yes	Yes			Yes						3
TMPO	Known interactor	Yes		Yes	Yes							3
VIM	Known interactor	Yes				Yes			Yes			3
VDAC1	Known interactor	Yes					Yes		Yes			3
UPF2	Known interactor	Yes	Yes								Yes	3
WTAP	Known interactor	Yes			Yes			Yes				3
ACVR1B	Novel interactor	Yes			Yes	Yes						3
ADD1	Novel interactor	Yes			Yes				Yes			3
AKR1B1	Novel interactor	Yes	Yes						Yes			3
ALAD	Novel interactor	Yes		Yes	Yes							3
ALOX5AP	Novel interactor	Yes	Yes		Yes							3
AOX1	Novel interactor	Yes	Yes	Yes								3
ARFGEF1	Novel interactor	Yes		Yes					Yes			3
ARL2BP	Novel interactor	Yes	Yes				Yes					3
C20orf85	Novel interactor	Yes	Yes		Yes							3
C7	Novel interactor	Yes	Yes		Yes							3
CA9	Novel interactor		Yes		Yes				Yes			3
CDC26	Novel interactor	Yes		Yes	Yes							3
CDK14	Novel interactor	Yes	Yes		Yes							3
CLK1	Novel interactor	Yes		Yes							Yes	3
COPS8	Novel interactor	Yes	Yes		Yes							3
CPS1	Novel interactor				Yes				Yes		Yes	3
DCTD	Novel interactor	Yes	Yes		Yes							3
DPYD	Novel interactor	Yes	Yes								Yes	3
DPYSL2	Novel interactor	Yes	Yes		Yes							3
EIF4EBP1	Novel interactor	Yes	Yes		Yes							3
EIF4G2	Novel interactor	Yes	Yes		Yes							3
EVA1A	Novel interactor	Yes		Yes	Yes							3
FMO1	Novel interactor		Yes		Yes			Yes				3
GGCT	Novel interactor	Yes	Yes		Yes							3
GLIPR2	Novel interactor	Yes	Yes		Yes							3
GOPC	Novel interactor	Yes		Yes	Yes							3
GPRC5B	Novel interactor	Yes		Yes	Yes							3
GRASP	Novel interactor	Yes		Yes	Yes							3
GRIA1	Novel interactor	Yes			Yes			Yes				3
GSN	Novel interactor	Yes		Yes	Yes							3
HLA-DPB1	Novel interactor	Yes	Yes		Yes							3
IDUA	Novel interactor	Yes	Yes		Yes							3
ITGAM	Novel interactor	Yes	Yes								Yes	3
ITSN2	Novel interactor	Yes			Yes			Yes				3
KRT4	Novel interactor	Yes			Yes						Yes	3
KRT7	Novel interactor	Yes	Yes		Yes							3
LPIN1	Novel interactor	Yes	Yes					Yes				3
MCL1	Novel interactor	Yes	Yes		Yes							3
NADSYN1	Novel interactor	Yes	Yes		Yes							3
NBR2	Novel interactor			Yes	Yes						Yes	3
NEK7	Novel interactor	Yes	Yes					Yes				3
NELFB	Novel interactor	Yes		Yes					Yes			3
NFX1	Novel interactor	Yes			Yes						Yes	3
NID2	Novel interactor	Yes			Yes				Yes			3
NRG1	Novel interactor				Yes	Yes		Yes				3
OCRL	Novel interactor	Yes	Yes					Yes				3
PARP4	Novel interactor	Yes	Yes						Yes			3
PAX6	Novel interactor		Yes		Yes			Yes				3
PDCD4	Novel interactor	Yes			Yes			Yes				3
PIEZO1	Novel interactor	Yes	Yes				Yes					3
PLN	Novel interactor	Yes		Yes	Yes							3
PLTP	Novel interactor	Yes	Yes		Yes							3
PRDM2	Novel interactor	Yes		Yes							Yes	3
PRRX1	Novel interactor	Yes		Yes	Yes							3
PTPRT	Novel interactor		Yes		Yes						Yes	3
RPS20	Novel interactor	Yes	Yes						Yes			3
SAV1	Novel interactor	Yes		Yes	Yes							3
SCAF11	Novel interactor	Yes		Yes	Yes							3
SGCA	Novel interactor	Yes	Yes		Yes							3
SLC11A1	Novel interactor	Yes	Yes		Yes							3
SLC22A18	Novel interactor	Yes	Yes		Yes							3
SLC25A27	Novel interactor	Yes	Yes	Yes								3
SNRPA1	Novel interactor	Yes		Yes	Yes							3
SPOCK1	Novel interactor				Yes		Yes				Yes	3
SRP72	Novel interactor	Yes			Yes				Yes			3
TCF25	Novel interactor	Yes		Yes	Yes							3
TMED1	Novel interactor	Yes	Yes					Yes				3
TPSAB1	Novel interactor	Yes		Yes	Yes							3
TUFM	Novel interactor	Yes	Yes						Yes			3
WNT3	Novel interactor		Yes	Yes	Yes							3
CDKN2A	Candidate gene					Yes					Yes	2
FLT3	Candidate gene		Yes			Yes						2
PDGFRA	Candidate gene	Yes									Yes	2
PDPN	Candidate gene	Yes	Yes									2
POLE3	Candidate gene	Yes	Yes									2
POLE4	Candidate gene	Yes	Yes									2
PRR5	Candidate gene		Yes		Yes							2
RRM2	Candidate gene				Yes						Yes	2
TUBB4B	Candidate gene	Yes			Yes							2
TUBG2	Candidate gene	Yes	Yes									2
TYMS	Candidate gene				Yes						Yes	2
TTF1	Candidate gene	Yes			Yes							2
TUBB1	Candidate gene				Yes						Yes	2
TUBE1	Candidate gene	Yes			Yes							2
ZNF687	Known interactor	Yes									Yes	2
HLA-DQB1	Known interactor	Yes		Yes								2
APBB1	Known interactor	Yes			Yes							2
ARHGAP32	Known interactor			Yes	Yes							2
ANKHD1	Known interactor	Yes			Yes							2
ARID5A	Known interactor	Yes			Yes							2
ATP6V0D1	Known interactor	Yes			Yes							2
ACTG1	Known interactor	Yes	Yes									2
CCNE1	Known interactor				Yes	Yes						2
CDC5L	Known interactor	Yes		Yes								2
CDC6	Known interactor			Yes	Yes							2
CDC7	Known interactor			Yes	Yes							2
CASC3	Known interactor	Yes			Yes							2
AZIN1	Known interactor	Yes			Yes							2
ANGPTL4	Known interactor	Yes					Yes					2
CRK	Known interactor	Yes			Yes							2
ERBB3	Known interactor	Yes			Yes							2
FDPS	Known interactor	Yes							Yes			2
FGF2	Known interactor	Yes						Yes				2
FGF7	Known interactor	Yes	Yes									2
FGF9	Known interactor		Yes		Yes							2
FGF18	Known interactor		Yes		Yes							2
CACNA1D	Known interactor	Yes			Yes							2
BEX1	Known interactor		Yes		Yes							2
BEX2	Known interactor	Yes			Yes							2
CCDC17	Known interactor	Yes			Yes							2
BORA	Known interactor			Yes	Yes							2
ATR	Known interactor				Yes						Yes	2
CBLB	Known interactor	Yes			Yes							2
ATF7IP	Known interactor	Yes			Yes							2
ESR1	Known interactor			Yes	Yes							2
ERBIN	Known interactor			Yes	Yes							2
CD74	Known interactor	Yes	Yes									2
APOB	Known interactor							Yes			Yes	2
AR	Known interactor				Yes						Yes	2
CALM1	Known interactor	Yes			Yes							2
CKS2	Known interactor	Yes			Yes							2
CSNK2A2	Known interactor	Yes							Yes			2
EIF2S1	Known interactor	Yes							Yes			2
ERN1	Known interactor	Yes	Yes									2
FKBP1A	Known interactor	Yes			Yes							2
FKBP5	Known interactor	Yes			Yes							2
GUCY1B1	Known interactor		Yes		Yes							2
CHORDC1	Known interactor	Yes							Yes			2
AHSA1	Known interactor	Yes							Yes			2
CDK5R1	Known interactor			Yes	Yes							2
HIF3A	Known interactor	Yes			Yes							2
CERS2	Known interactor	Yes			Yes							2
BRMS1	Known interactor	Yes	Yes									2
BIRC2	Known interactor	Yes		Yes								2
CD40	Known interactor	Yes		Yes								2
IL2RG	Known interactor	Yes									Yes	2
IL13RA2	Known interactor		Yes		Yes							2
COIL	Known interactor	Yes			Yes							2
GRB10	Known interactor	Yes				Yes						2
GABARAP	Known interactor	Yes						Yes				2
APC	Known interactor					Yes					Yes	2
KIFC3	Known interactor	Yes	Yes									2
KRT17	Known interactor		Yes	Yes								2
BLOC1S6	Known interactor	Yes			Yes							2
BRCA1	Known interactor			Yes							Yes	2
CD4	Known interactor	Yes	Yes									2
CD8A	Known interactor	Yes			Yes							2
CD28	Known interactor				Yes						Yes	2
CD38	Known interactor		Yes		Yes							2
CD79A	Known interactor				Yes			Yes				2
CDC25C	Known interactor				Yes		Yes					2
CTNND2	Known interactor				Yes						Yes	2
GAB1	Known interactor	Yes			Yes							2
IFNAR1	Known interactor	Yes	Yes									2
IL2RB	Known interactor	Yes	Yes									2
ITK	Known interactor					Yes					Yes	2
ASB9	Known interactor		Yes		Yes							2
IKBKG	Known interactor		Yes						Yes			2
GAB2	Known interactor	Yes			Yes							2
LAT	Known interactor	Yes						Yes				2
DEF6	Known interactor	Yes	Yes									2
BTK	Known interactor	Yes	Yes									2
CASP7	Known interactor	Yes			Yes							2
CDK2	Known interactor	Yes				Yes						2
CSF2RA	Known interactor	Yes	Yes									2
DLG4	Known interactor	Yes	Yes									2
EPOR	Known interactor	Yes	Yes									2
FCER1G	Known interactor	Yes	Yes									2
HCLS1	Known interactor	Yes	Yes									2
HNRNPK	Known interactor	Yes			Yes							2
IGHA1	Known interactor	Yes			Yes							2
JAK2	Known interactor	Yes				Yes						2
BANK1	Known interactor		Yes		Yes							2
EVL	Known interactor	Yes			Yes							2
GIPC1	Known interactor	Yes	Yes									2
DOK5	Known interactor		Yes		Yes							2
NCK2	Known interactor	Yes	Yes									2
CD274	Known interactor	Yes			Yes							2
CDKN2C	Known interactor	Yes			Yes							2
ITGAV	Known interactor	Yes							Yes			2
MYC	Known interactor	Yes	Yes									2
FZR1	Known interactor	Yes		Yes								2
ABL1	Known interactor	Yes				Yes						2
ARAF	Known interactor	Yes	Yes									2
NEDD4	Known interactor						Yes		Yes			2
CEP76	Known interactor			Yes	Yes							2
PDAP1	Known interactor	Yes		Yes								2
ABHD16A	Known interactor	Yes	Yes									2
POLD4	Known interactor	Yes	Yes									2
MAPRE1	Known interactor	Yes	Yes									2
KAT5	Known interactor	Yes			Yes							2
BAZ1A	Known interactor	Yes			Yes							2
CHRAC1	Known interactor	Yes			Yes							2
NFYB	Known interactor	Yes	Yes									2
HSPA13	Known interactor	Yes			Yes							2
DESI1	Known interactor	Yes			Yes							2
ESRRG	Known interactor		Yes		Yes							2
GATA4	Known interactor		Yes		Yes							2
HCFC1	Known interactor	Yes							Yes			2
HDAC2	Known interactor	Yes							Yes			2
HMGA1	Known interactor	Yes					Yes					2
JUN	Known interactor	Yes			Yes							2
MBD1	Known interactor	Yes						Yes				2
MYCN	Known interactor				Yes	Yes						2
NFYA	Known interactor	Yes						Yes				2
NFYC	Known interactor	Yes		Yes								2
NKX3-1	Known interactor		Yes			Yes						2
NOS3	Known interactor	Yes									Yes	2
POU2F1	Known interactor		Yes		Yes							2
MAPK8	Known interactor	Yes			Yes							2
PURA	Known interactor	Yes		Yes								2
RBBP4	Known interactor	Yes			Yes							2
RXRA	Known interactor	Yes			Yes							2
HLTF	Known interactor	Yes			Yes							2
SMARCC1	Known interactor	Yes		Yes								2
SOX10	Known interactor		Yes					Yes				2
POGZ	Known interactor	Yes	Yes									2
LDB1	Known interactor	Yes						Yes				2
ATF7IP2	Known interactor		Yes		Yes							2
CCNA1	Known interactor				Yes	Yes						2
NR2F1	Known interactor	Yes	Yes									2
NCOR1	Known interactor	Yes						Yes				2
BCL11B	Known interactor		Yes		Yes							2
MIER1	Known interactor	Yes			Yes							2
AATF	Known interactor	Yes	Yes									2
BCOR	Known interactor	Yes	Yes									2
BCR	Known interactor	Yes									Yes	2
CD33	Known interactor	Yes	Yes									2
CDC25A	Known interactor			Yes	Yes							2
CTSV	Known interactor			Yes	Yes							2
DGKA	Known interactor	Yes							Yes			2
EFNB2	Known interactor	Yes					Yes					2
EMD	Known interactor	Yes	Yes									2
EPHA3	Known interactor					Yes					Yes	2
ETS2	Known interactor	Yes			Yes							2
FHIT	Known interactor					Yes					Yes	2
FYB1	Known interactor		Yes		Yes							2
IKBKB	Known interactor	Yes	Yes									2
INSR	Known interactor	Yes				Yes						2
CD46	Known interactor	Yes	Yes									2
P2RY2	Known interactor				Yes						Yes	2
PDPK1	Known interactor	Yes			Yes							2
PECAM1	Known interactor			Yes	Yes							2
PLD2	Known interactor	Yes	Yes									2
PPARD	Known interactor	Yes				Yes						2
PTPA	Known interactor		Yes		Yes							2
PRKD1	Known interactor	Yes		Yes								2
PTPRA	Known interactor	Yes							Yes			2
PTPRC	Known interactor	Yes									Yes	2
RGS16	Known interactor	Yes	Yes									2
RPS6KB1	Known interactor	Yes		Yes								2
RPS6KB2	Known interactor	Yes	Yes									2
NCOA6	Known interactor	Yes									Yes	2
CD2AP	Known interactor	Yes			Yes							2
MAPK8IP3	Known interactor	Yes			Yes							2
MICAL1	Known interactor	Yes							Yes			2
PIK3R3	Known interactor	Yes			Yes							2
PTPN21	Known interactor	Yes			Yes							2
PIP5K1C	Known interactor	Yes	Yes									2
KIFAP3	Known interactor	Yes			Yes							2
PELP1	Known interactor	Yes						Yes				2
MED28	Known interactor	Yes			Yes							2
DGKZ	Known interactor	Yes			Yes							2
DOK4	Known interactor	Yes	Yes									2
SMAD7	Known interactor	Yes			Yes							2
CAVIN1	Known interactor		Yes		Yes							2
TBCB	Known interactor	Yes	Yes									2
MAX	Known interactor	Yes			Yes							2
MAPK6	Known interactor	Yes			Yes							2
SOCS6	Known interactor	Yes			Yes							2
TAOK2	Known interactor	Yes									Yes	2
SDC3	Known interactor	Yes			Yes							2
LGALS2	Known interactor		Yes	Yes								2
PLK1	Known interactor			Yes			Yes					2
RAB8B	Known interactor	Yes							Yes			2
MAP1LC3A	Known interactor	Yes		Yes								2
RBM23	Known interactor	Yes			Yes							2
SIRT2	Known interactor	Yes		Yes								2
MARK4	Known interactor	Yes		Yes								2
RACGAP1	Known interactor			Yes	Yes							2
TM4SF1	Known interactor	Yes	Yes									2
TTK	Known interactor			Yes	Yes							2
PTPRS	Known interactor	Yes			Yes							2
RPLP1	Known interactor	Yes	Yes									2
TERF1	Known interactor	Yes			Yes							2
TPT1	Known interactor	Yes							Yes			2
RABAC1	Known interactor	Yes	Yes									2
ARL15	Known interactor	Yes						Yes				2
EEF1G	Known interactor	Yes							Yes			2
GZMK	Known interactor		Yes		Yes							2
ROBO1	Known interactor	Yes			Yes							2
MTCL1	Known interactor			Yes	Yes							2
MRPL28	Known interactor	Yes	Yes									2
CLN8	Known interactor	Yes	Yes									2
STAU1	Known interactor	Yes	Yes									2
PCNT	Known interactor	Yes	Yes									2
CENPJ	Known interactor			Yes	Yes							2
NAPG	Known interactor	Yes			Yes							2
TUBA1B	Known interactor	Yes	Yes									2
RASSF1	Known interactor	Yes									Yes	2
SH3GL2	Known interactor		Yes		Yes							2
FHL2	Known interactor		Yes		Yes							2
KPNA5	Known interactor		Yes		Yes							2
HMBOX1	Known interactor	Yes						Yes				2
IPO8	Known interactor	Yes							Yes			2
CCDC136	Known interactor		Yes								Yes	2
CCDC33	Known interactor				Yes						Yes	2
PRNP	Known interactor	Yes	Yes									2
DDAH2	Known interactor	Yes	Yes									2
BARD1	Known interactor			Yes	Yes							2
BACE1	Known interactor	Yes			Yes							2
TSC22D2	Known interactor	Yes		Yes								2
HTR2B	Known interactor		Yes		Yes							2
TRMT2A	Known interactor	Yes						Yes				2
PRDM1	Known interactor	Yes									Yes	2
CIRBP	Known interactor	Yes			Yes							2
CRY2	Known interactor	Yes			Yes							2
EXTL3	Known interactor	Yes	Yes									2
RAPGEF1	Known interactor	Yes			Yes							2
HIVEP1	Known interactor		Yes								Yes	2
MBP	Known interactor	Yes	Yes									2
NCAM1	Known interactor		Yes		Yes							2
PPAT	Known interactor				Yes				Yes			2
POMP	Known interactor	Yes	Yes									2
STAM2	Known interactor	Yes			Yes							2
TRAF2	Known interactor	Yes		Yes								2
ELP5	Known interactor	Yes		Yes								2
SETD6	Known interactor	Yes		Yes								2
TBC1D5	Known interactor	Yes			Yes							2
UBQLN4	Known interactor	Yes									Yes	2
HEYL	Known interactor	Yes			Yes							2
PLEKHB1	Known interactor	Yes			Yes							2
TTC19	Known interactor	Yes			Yes							2
ZNF276	Known interactor	Yes						Yes				2
POM121	Known interactor	Yes			Yes							2
EHMT1	Known interactor	Yes									Yes	2
ATXN2	Known interactor	Yes			Yes							2
USP7	Known interactor	Yes							Yes			2
GCA	Known interactor	Yes	Yes									2
UHRF1BP1L	Known interactor	Yes									Yes	2
PLA2G10	Known interactor		Yes		Yes							2
ZC3H7B	Known interactor	Yes			Yes							2
UHRF2	Known interactor	Yes						Yes				2
PRRC2A	Known interactor	Yes		Yes								2
UBE2E3	Known interactor	Yes	Yes									2
KIAA2026	Known interactor	Yes	Yes									2
VCP	Known interactor	Yes							Yes			2
FAT4	Known interactor	Yes									Yes	2
TMX2	Known interactor	Yes	Yes									2
SUPT20H	Known interactor	Yes			Yes							2
PIM2	Known interactor	Yes	Yes									2
SLC6A13	Known interactor				Yes			Yes				2
TCTA	Known interactor	Yes			Yes							2
CAMK1	Known interactor	Yes	Yes									2
SPEN	Known interactor	Yes		Yes								2
ATXN1L	Known interactor	Yes			Yes							2
CLASRP	Known interactor	Yes		Yes								2
NPHP3	Known interactor	Yes									Yes	2
ILVBL	Known interactor	Yes		Yes								2
VSTM2L	Known interactor	Yes			Yes							2
EIF4ENIF1	Known interactor	Yes						Yes				2
RBFOX1	Known interactor				Yes						Yes	2
HEY2	Known interactor		Yes		Yes							2
PPP6R2	Known interactor	Yes			Yes							2
EPN2	Known interactor	Yes			Yes							2
DCTN3	Known interactor	Yes			Yes							2
BAALC	Known interactor		Yes		Yes							2
PTPRJ	Known interactor	Yes							Yes			2
UBC	Known interactor	Yes									Yes	2
USP28	Known interactor	Yes									Yes	2
RB1CC1	Known interactor	Yes						Yes				2
USP21	Known interactor	Yes		Yes								2
UBL7	Known interactor	Yes	Yes									2
MCM10	Known interactor			Yes	Yes							2
UBE2A	Known interactor	Yes			Yes							2
PEX19	Known interactor	Yes			Yes							2
SEC61B	Known interactor	Yes	Yes									2
UBE4B	Known interactor	Yes						Yes				2
SERTAD1	Known interactor	Yes			Yes							2
TGFB1	Known interactor	Yes							Yes			2
MAF1	Known interactor	Yes	Yes									2
DEAF1	Known interactor	Yes	Yes									2
CRELD2	Known interactor	Yes	Yes									2
SIVA1	Known interactor	Yes						Yes				2
SNRPA	Known interactor	Yes			Yes							2
FRAT2	Known interactor	Yes		Yes								2
TDRD7	Known interactor	Yes			Yes							2
MAPK14	Known interactor	Yes						Yes				2
TBRG1	Known interactor	Yes			Yes							2
ZNF420	Known interactor				Yes			Yes				2
MAPK10	Known interactor		Yes		Yes							2
GGA1	Known interactor	Yes	Yes									2
RPL11	Known interactor	Yes							Yes			2
TMEM218	Known interactor	Yes			Yes							2
STAT5B	Known interactor	Yes		Yes								2
PDK1	Known interactor				Yes			Yes				2
RTN1	Known interactor	Yes	Yes									2
TNK2	Known interactor	Yes									Yes	2
SLA	Known interactor	Yes	Yes									2
IL17RD	Known interactor			Yes	Yes							2
SOS1	Known interactor	Yes			Yes							2
MTA3	Known interactor			Yes	Yes							2
MTMR3	Known interactor	Yes		Yes								2
PDLIM2	Known interactor	Yes			Yes							2
PPM1A	Known interactor	Yes			Yes							2
SLC25A6	Known interactor	Yes							Yes			2
RADIL	Known interactor				Yes						Yes	2
SMG7	Known interactor	Yes		Yes								2
POLA2	Known interactor	Yes		Yes								2
HNRNPL	Known interactor	Yes							Yes			2
PGF	Known interactor	Yes			Yes							2
FLT3LG	Known interactor	Yes						Yes				2
VEGFD	Known interactor		Yes		Yes							2
SGK1	Known interactor	Yes	Yes									2
NR1H3	Known interactor	Yes	Yes									2
RUNX1T1	Known interactor			Yes		Yes						2
RPS3A	Known interactor	Yes							Yes			2
MAP3K3	Known interactor	Yes	Yes									2
NR3C2	Known interactor			Yes	Yes							2
TBK1	Known interactor	Yes	Yes									2
USP19	Known interactor	Yes									Yes	2
LSM1	Known interactor	Yes	Yes									2
NOS1	Known interactor				Yes						Yes	2
MAP3K14	Known interactor	Yes			Yes							2
PAK1	Known interactor	Yes	Yes									2
TNFRSF1A	Known interactor	Yes	Yes									2
PMF1	Known interactor	Yes		Yes								2
MIS12	Known interactor	Yes	Yes									2
PPID	Known interactor	Yes			Yes							2
TOMM70	Known interactor		Yes		Yes							2
TNNT1	Known interactor		Yes		Yes							2
TG	Known interactor		Yes								Yes	2
TLR1	Known interactor		Yes		Yes							2
TLR2	Known interactor	Yes	Yes									2
OS9	Known interactor	Yes	Yes									2
IRS2	Known interactor	Yes	Yes									2
STAT6	Known interactor	Yes			Yes							2
TXN2	Known interactor	Yes		Yes								2
PDCL3	Known interactor	Yes			Yes							2
PTPRH	Known interactor		Yes		Yes							2
PIK3CA	Known interactor	Yes									Yes	2
PI4KA	Known interactor	Yes			Yes							2
TRIM35	Known interactor	Yes						Yes				2
WAS	Known interactor	Yes	Yes									2
ZAP70	Known interactor	Yes									Yes	2
MFSD6	Known interactor	Yes			Yes							2
TMEM19	Known interactor				Yes			Yes				2
PRAM1	Known interactor	Yes			Yes							2
PILRB	Known interactor	Yes			Yes							2
MAP4K1	Known interactor	Yes			Yes							2
SORT1	Known interactor	Yes			Yes							2
SNX2	Known interactor	Yes		Yes								2
ULBP2	Known interactor		Yes	Yes								2
SLC9A3R2	Known interactor	Yes							Yes			2
PRDX2	Known interactor	Yes			Yes							2
SNX1	Known interactor	Yes			Yes							2
TOM1L1	Known interactor		Yes						Yes			2
STK19	Known interactor	Yes	Yes									2
XRCC5	Known interactor	Yes							Yes			2
UBQLN2	Known interactor	Yes			Yes							2
SMARCA5	Known interactor	Yes			Yes							2
USHBP1	Known interactor	Yes			Yes							2
SDCBP	Known interactor	Yes			Yes							2
SRF	Known interactor	Yes			Yes							2
TRAF1	Known interactor	Yes			Yes							2
WBP11	Known interactor	Yes			Yes							2
STX17	Known interactor	Yes		Yes								2
USP8	Known interactor	Yes	Yes									2
THRB	Known interactor			Yes	Yes							2
YWHAQ	Known interactor	Yes							Yes			2
UCHL5	Known interactor			Yes	Yes							2
ZRANB1	Known interactor	Yes			Yes							2
ABCA7	Novel interactor	Yes			Yes							2
ASTN2	Novel interactor		Yes								Yes	2
BRD2	Novel interactor	Yes									Yes	2
BST2	Novel interactor	Yes	Yes									2
CAMK1D	Novel interactor		Yes		Yes							2
CD244	Novel interactor		Yes		Yes							2
CD84	Novel interactor		Yes		Yes							2
CHIC2	Novel interactor	Yes			Yes							2
CLMP	Novel interactor	Yes			Yes							2
CNOT6L	Novel interactor	Yes			Yes							2
CPVL	Novel interactor	Yes	Yes									2
CREG1	Novel interactor	Yes	Yes									2
DCTN1	Novel interactor	Yes							Yes			2
DES	Novel interactor	Yes						Yes				2
DPAGT1	Novel interactor	Yes	Yes									2
EIF2B1	Novel interactor	Yes							Yes			2
EIF2B2	Novel interactor	Yes		Yes								2
ELK4	Novel interactor	Yes			Yes							2
ETV6	Novel interactor	Yes	Yes									2
FAXDC2	Novel interactor	Yes			Yes							2
FBLIM1	Novel interactor	Yes			Yes							2
FMR1	Novel interactor	Yes						Yes				2
GPAA1	Novel interactor	Yes			Yes							2
GPD1	Novel interactor	Yes			Yes							2
HIPK3	Novel interactor	Yes			Yes							2
HMG20B	Novel interactor	Yes						Yes				2
HMGB1	Novel interactor	Yes			Yes							2
IGHA2	Novel interactor	Yes								Yes		2
IGHD	Novel interactor	Yes			Yes							2
IL1RL1	Novel interactor	Yes			Yes							2
IMP4	Novel interactor	Yes	Yes									2
IRF2BPL	Novel interactor	Yes			Yes							2
KDM4B	Novel interactor	Yes			Yes							2
KLHDC3	Novel interactor	Yes	Yes									2
KMT2D	Novel interactor	Yes									Yes	2
KRT6A	Novel interactor				Yes		Yes					2
KRT80	Novel interactor		Yes	Yes								2
MIPEP	Novel interactor	Yes			Yes							2
MYL6B	Novel interactor	Yes			Yes							2
NCDN	Novel interactor	Yes							Yes			2
NUP98	Novel interactor	Yes			Yes							2
NUPR1	Novel interactor	Yes	Yes									2
NXF1	Novel interactor	Yes							Yes			2
PARK7	Novel interactor	Yes							Yes			2
PARP3	Novel interactor	Yes	Yes									2
PEX3	Novel interactor	Yes			Yes							2
PI3	Novel interactor	Yes	Yes									2
PIP	Novel interactor				Yes				Yes			2
PNMA2	Novel interactor		Yes		Yes							2
PNPLA8	Novel interactor	Yes			Yes							2
REG3G	Novel interactor		Yes					Yes				2
RGS4	Novel interactor		Yes		Yes							2
RHOQ	Novel interactor	Yes	Yes									2
RPL19	Novel interactor	Yes							Yes			2
SBNO2	Novel interactor	Yes	Yes									2
SCUBE1	Novel interactor	Yes	Yes									2
SERTAD3	Novel interactor	Yes	Yes									2
SH2D3A	Novel interactor	Yes			Yes							2
STK16	Novel interactor	Yes		Yes								2
TAF1B	Novel interactor			Yes				Yes				2
TARBP2	Novel interactor	Yes	Yes									2
THOC1	Novel interactor	Yes						Yes				2
TRAPPC2L	Novel interactor	Yes	Yes									2
VSIG4	Novel interactor	Yes	Yes									2
XPO7	Novel interactor	Yes			Yes							2
ZFP36L2	Novel interactor	Yes			Yes							2
ZFPM2	Novel interactor		Yes		Yes							2
ZFYVE1	Novel interactor	Yes		Yes								2
CTLA4	Candidate gene				Yes							1
TUBA3C	Candidate gene										Yes	1
TUBB4A	Candidate gene								Yes			1
TUBA8	Candidate gene										Yes	1
TUBD1	Candidate gene				Yes							1
TARP	Candidate gene				Yes							1
HSF1	Known interactor	Yes										1
ADCY6	Known interactor	Yes										1
ATP1A3	Known interactor										Yes	1
BAG4	Known interactor				Yes							1
CCDC180	Known interactor				Yes							1
ARFIP2	Known interactor	Yes										1
CDC45	Known interactor				Yes							1
CDC14B	Known interactor				Yes							1
ANKRA2	Known interactor	Yes										1
CCDC183	Known interactor		Yes									1
ASGR1	Known interactor		Yes									1
EPHA4	Known interactor			Yes								1
ERBB2	Known interactor	Yes										1
FGF1	Known interactor				Yes							1
FGF5	Known interactor					Yes						1
FGF8	Known interactor					Yes						1
CTPS2	Known interactor								Yes			1
CTDSP1	Known interactor	Yes										1
CHGB	Known interactor		Yes									1
CEP126	Known interactor				Yes							1
C6orf47	Known interactor	Yes										1
CDT1	Known interactor			Yes								1
APAF1	Known interactor										Yes	1
EPRS1	Known interactor							Yes				1
GNA12	Known interactor	Yes										1
FKBP6	Known interactor							Yes				1
FLCN	Known interactor	Yes										1
CRNKL1	Known interactor	Yes										1
AIP	Known interactor	Yes										1
EIF2AK3	Known interactor	Yes										1
HDAC6	Known interactor	Yes										1
ACD	Known interactor	Yes										1
BMX	Known interactor				Yes							1
CSF2RB	Known interactor	Yes										1
FRS2	Known interactor	Yes										1
ALOX12B	Known interactor										Yes	1
KRT1	Known interactor										Yes	1
KRT16	Known interactor		Yes									1
KRT35	Known interactor		Yes									1
KRT20	Known interactor										Yes	1
FASLG	Known interactor		Yes									1
[truncated: 595 more rows]
